# Supplementary material for: MARCKS contributes to stromal cancer-associated fibroblast activation and facilitates ovarian cancer metastasis
Source: Oncotarget. 2016 Apr 13;7(25):37649–63. doi: 10.18632/oncotarget.8726 (PMC5122339; doi:10.18632/oncotarget.8726)
Supplement: Supplementary file 2 [file oncotarget-07-37649-s002.xls]

## Sheet: Supplementary Table S1
Supplementary Table S1 - Genes significantly positively correlated with ACTA2 expression in ovarian tumor stroma (Score≥0.9) using GSE40595 dataset
Gene Symbol	Gene Description	SCORE
ACTA2	actin, alpha 2, smooth muscle, aorta	1
LRRC50	leucine rich repeat containing 50	0.974196
KIAA1462	KIAA1462	0.971098
PRNPIP	prion protein interacting protein	0.967527
EXOC7	exocyst complex component 7	0.966271
PENK	proenkephalin	0.963808
PDYN	prodynorphin	0.963037
CCNB2	Cyclin B2	0.962794
RNF121	ring finger protein 121	0.96258
WDR37	WD repeat domain 37	0.962256
PRDM11	PR domain containing 11	0.961598
BTBD11	BTB (POZ) domain containing 11	0.961239
CG030	hypothetical gene CG030	0.960008
PDXK	pyridoxal (pyridoxine, vitamin B6) kinase	0.957846
GAB2	GRB2-associated binding protein 2	0.957187
DOK6	docking protein 6	0.956941
SEMA5A	Sema domain, seven thrombospondin repeats (type 1 and type 1-like), transmembrane domain (TM) and short cytoplasmic domain, (semaphorin) 5A	0.956365
CDR2	Cerebellar degeneration-related protein 2, 62kDa	0.956356
SAR1B	SAR1 gene homolog B (S. cerevisiae)	0.955906
NFS1	NFS1 nitrogen fixation 1 (S. cerevisiae)	0.955725
FLJ38964	hypothetical protein FLJ38964	0.953983
B4GALT5	UDP-Gal:betaGlcNAc beta 1,4- galactosyltransferase, polypeptide 5	0.953667
OSR1	odd-skipped related 1 (Drosophila)	0.953544
AATF	apoptosis antagonizing transcription factor	0.953541
LOC642345	Hypothetical protein LOC642345	0.952504
MGC7036	hypothetical protein MGC7036	0.952449
RAP1B /// LOC643752	RAP1B, member of RAS oncogene family /// similar to RAS related protein 1b isoform 1	0.951959
IRF6	interferon regulatory factor 6	0.951948
ZSWIM3 /// LOC651186	zinc finger, SWIM-type containing 3 /// similar to Zinc finger SWIM domain containing protein 3	0.950724
PAX9	paired box gene 9	0.950317
OR5P3	olfactory receptor, family 5, subfamily P, member 3	0.950163
MCAT	malonyl CoA:ACP acyltransferase (mitochondrial)	0.949499
LIMS1	LIM and senescent cell antigen-like domains 1	0.946925
KIAA1799	KIAA1799 protein	0.946908
CRI1	CREBBP/EP300 inhibitor 1	0.946907
SAMD3	sterile alpha motif domain containing 3	0.946745
MRPS26	mitochondrial ribosomal protein S26	0.946677
DLX3	distal-less homeobox 3	0.946542
LMO1	LIM domain only 1 (rhombotin 1)	0.946385
CASC5	cancer susceptibility candidate 5	0.945864
LOC51334	mesenchymal stem cell protein DSC54	0.945447
SAMD4A	sterile alpha motif domain containing 4A	0.945361
SCAMP4	secretory carrier membrane protein 4	0.94534
KIAA0141	KIAA0141	0.944751
HMGB1 /// HMG1L1 ///	#N/A	0.944106
RAD18	RAD18 homolog (S. cerevisiae)	0.943761
FLJ46154	FLJ46154 protein	0.943649
C20ORF39	chromosome 20 open reading frame 39	0.943411
NCOR2	Nuclear receptor co-repressor 2	0.943131
MMP2	Matrix metallopeptidase 2 (gelatinase A, 72kDa gelatinase, 72kDa type IV collagenase)	0.943105
CCDC74B	coiled-coil domain containing 74B	0.943026
N4BP1	Nedd4 binding protein 1	0.942694
PDGFA	Platelet-derived growth factor alpha polypeptide	0.942555
BMP8A	bone morphogenetic protein 8a	0.942444
LOC285147	hypothetical protein LOC285147	0.942252
SFRS2IP	splicing factor, arginine/serine-rich 2, interacting protein	0.942055
NXT2	nuclear transport factor 2-like export factor 2	0.941907
OR7E19P	olfactory receptor, family 7, subfamily E, member 19 pseudogene	0.941889
OSMR	oncostatin M receptor	0.941883
BTBD3	BTB (POZ) domain containing 3	0.941687
ZP4	Zona pellucida glycoprotein 4	0.941685
PGK2	phosphoglycerate kinase 2	0.941448
ARL6IP2	ADP-ribosylation factor-like 6 interacting protein 2	0.941184
C8ORF50	chromosome 8 open reading frame 50	0.941145
CHD4	Chromodomain helicase DNA binding protein 4	0.940509
BCMP11	breast cancer membrane protein 11	0.940495
DOHH	deoxyhypusine hydroxylase/monooxygenase /// deoxyhypusine hydroxylase/monooxygenase	0.939934
CCDC14	coiled-coil domain containing 14	0.93944
ADAMTS9	ADAM metallopeptidase with thrombospondin type 1 motif, 9	0.939339
C14ORF135	Chromosome 14 open reading frame 135	0.939256
LOC643396	hypothetical protein LOC643396	0.939238
HSF1 /// LOC642269	heat shock transcription factor 1 /// similar to Heat shock factor protein 1 (HSF 1) (Heat shock transcription factor 1) (HSTF 1)	0.939205
BCL2L1	BCL2-like 1	0.939155
HMGB3	high-mobility group box 3	0.938617
LOC654433	hypothetical LOC654433	0.938543
OR7E37P	olfactory receptor, family 7, subfamily E, member 37 pseudogene	0.938508
ART1	ADP-ribosyltransferase 1	0.938483
KLHDC3	kelch domain containing 3	0.938375
MLF2	myeloid leukemia factor 2	0.938296
PRDM10	PR domain containing 10	0.937796
BRD7	bromodomain containing 7	0.937787
PTRH1	Peptidyl-tRNA hydrolase 1 homolog (S. cerevisiae)	0.937615
BCL2L14	BCL2-like 14 (apoptosis facilitator)	0.937275
RNASE1	ribonuclease, RNase A family, 1 (pancreatic)	0.936816
MGAT3	mannosyl (beta-1,4-)-glycoprotein beta-1,4-N-acetylglucosaminyltransferase	0.936667
AP3D1	adaptor-related protein complex 3, delta 1 subunit	0.936621
ORM1	orosomucoid 1	0.936479
PGC	progastricsin (pepsinogen C)	0.936379
MIB1	mindbomb homolog 1 (Drosophila)	0.936316
DKFZP761P0212	hypothetical protein DKFZp761P0212	0.936203
B3GNT1	UDP-GlcNAc:betaGal beta-1,3-N-acetylglucosaminyltransferase 1	0.935946
DCST2	DC-STAMP domain containing 2	0.935897
BLZF1	basic leucine zipper nuclear factor 1 (JEM-1)	0.935851
FLJ35740	FLJ35740 protein	0.935776
ATR /// LOC648152	ataxia telangiectasia and Rad3 related /// similar to ataxia telangiectasia and Rad3 related protein	0.935736
PQLC1	PQ loop repeat containing 1	0.935654
IGL@	Immunoglobulin lambda locus	0.935648
MGC4093	hypothetical protein MGC4093	0.935543
MRPL33	mitochondrial ribosomal protein L33	0.935484
DDX43	DEAD (Asp-Glu-Ala-Asp) box polypeptide 43	0.935409
RPL7 /// LOC653702 /	#N/A	0.935051
NOSTRIN	nitric oxide synthase trafficker	0.934912
PTP4A1	Protein tyrosine phosphatase type IVA, member 1	0.934725
ESX1	extraembryonic, spermatogenesis, homeobox 1 homolog (mouse)	0.934575
C10ORF90	chromosome 10 open reading frame 90	0.934574
LOC286440	hypothetical protein LOC286440	0.934546
NFE2L1	nuclear factor (erythroid-derived 2)-like 1	0.93441
CENTA2	centaurin, alpha 2	0.934022
MAPKAPK3	mitogen-activated protein kinase-activated protein kinase 3	0.933925
B3GALT6	UDP-Gal:betaGal beta 1,3-galactosyltransferase polypeptide 6	0.933861
C16ORF74	chromosome 16 open reading frame 74	0.933695
DDEF2	development and differentiation enhancing factor 2	0.933646
UTX	ubiquitously transcribed tetratricopeptide repeat, X chromosome	0.933557
LOC92482	hypothetical protein LOC92482	0.933476
MICAL-L2	MICAL-like 2	0.933466
TFIP11	tuftelin interacting protein 11	0.933298
B4GALT2	UDP-Gal:betaGlcNAc beta 1,4- galactosyltransferase, polypeptide 2	0.933165
AMIGO2	adhesion molecule with Ig-like domain 2	0.932457
OR2H1	olfactory receptor, family 2, subfamily H, member 1	0.932355
C14ORF2	chromosome 14 open reading frame 2	0.932295
ADIPOR2	adiponectin receptor 2	0.932021
LHX2	LIM homeobox 2	0.931959
CCDC54	coiled-coil domain containing 54	0.931719
KCNH1	potassium voltage-gated channel, subfamily H (eag-related), member 1	0.93168
LOC339047	hypothetical protein LOC339047	0.931431
LOC642423 /// LOC643	#N/A	0.931234
HSD3B1	hydroxy-delta-5-steroid dehydrogenase, 3 beta- and steroid delta-isomerase 1	0.931163
DISC1	disrupted in schizophrenia 1	0.931145
DNAJC4	DnaJ (Hsp40) homolog, subfamily C, member 4	0.93112
KIAA1840	KIAA1840	0.930897
LAMA2	Laminin, alpha 2 (merosin, congenital muscular dystrophy)	0.930669
LOC81691	exonuclease NEF-sp /// exonuclease NEF-sp	0.930516
ATRX	alpha thalassemia/mental retardation syndrome X-linked (RAD54 homolog, S. cerevisiae)	0.930492
B3GALT4	UDP-Gal:betaGlcNAc beta 1,3-galactosyltransferase, polypeptide 4	0.930425
GOSR1	golgi SNAP receptor complex member 1	0.93034
SLC6A15	Solute carrier family 6, member 15	0.930207
ATP8A2	ATPase, aminophospholipid transporter-like, Class I, type 8A, member 2	0.930168
IFT122	intraflagellar transport 122 homolog (Chlamydomonas)	0.930081
C8ORF72	chromosome 8 open reading frame 72	0.930006
PPM1K	protein phosphatase 1K (PP2C domain containing)	0.929796
PCDHB7	protocadherin beta 7	0.929485
RPL36A /// LOC644889	ribosomal protein L36a /// similar to large subunit ribosomal protein L36a	0.929295
CASP4	Caspase 4, apoptosis-related cysteine peptidase	0.929217
FLJ16641	FLJ16641 protein	0.929181
KIAA1324	KIAA1324	0.929037
JMJD2D	jumonji domain containing 2D	0.928943
LIMS2	LIM and senescent cell antigen-like domains 2	0.928545
RERE	Arginine-glutamic acid dipeptide (RE) repeats	0.928399
DDX31	DEAD (Asp-Glu-Ala-Asp) box polypeptide 31	0.928061
C5ORF4	Chromosome 5 open reading frame 4	0.927858
KIAA1128	KIAA1128	0.927851
PTPRCAP	protein tyrosine phosphatase, receptor type, C-associated protein	0.927677
ALB	albumin	0.927323
C21ORF7	chromosome 21 open reading frame 7	0.927188
MTHFSD	methenyltetrahydrofolate synthetase domain containing	0.927091
EPPB9	B9 protein	0.926959
NDUFA5	NADH dehydrogenase (ubiquinone) 1 alpha subcomplex, 5, 13kDa	0.926949
SLCO4A1	Solute carrier organic anion transporter family, member 4A1	0.926946
LOC338653	hypothetical protein LOC338653	0.926922
MGC35030	hypothetical protein MGC35030	0.926898
LOC145853	hypothetical LOC145853	0.926833
RGNEF	Rho-guanine nucleotide exchange factor	0.9267
GTPBP10	GTP-binding protein 10 (putative)	0.926616
GPIAP1	GPI-anchored membrane protein 1	0.92661
PCA3	Prostate cancer antigen 3	0.92647
LRAP	leukocyte-derived arginine aminopeptidase	0.926301
ABCA1	ATP-binding cassette, sub-family A (ABC1), member 1	0.926162
ECHDC3	enoyl Coenzyme A hydratase domain containing 3	0.925952
EXTL1	exostoses (multiple)-like 1	0.92588
RFXDC2	Regulatory factor X domain containing 2	0.925695
KIAA1370	KIAA1370	0.925512
OR52A1	olfactory receptor, family 52, subfamily A, member 1	0.924958
LOC399904	hypothetical LOC399904	0.924897
OR6A2	olfactory receptor, family 6, subfamily A, member 2	0.924893
B4GALT6	UDP-Gal:betaGlcNAc beta 1,4- galactosyltransferase, polypeptide 6	0.924886
NKX2-8	NK2 transcription factor related, locus 8 (Drosophila)	0.924794
BMX	BMX non-receptor tyrosine kinase	0.924712
MTMR2	myotubularin related protein 2	0.924561
FAM126B	family with sequence similarity 126, member B	0.924217
PPAPDC1A	phosphatidic acid phosphatase type 2 domain containing 1A	0.924062
ARID4B	AT rich interactive domain 4B (RBP1- like) /// AT rich interactive domain 4B (RBP1- like)	0.923977
RAD17	RAD17 homolog (S. pombe)	0.923972
THRAP3	thyroid hormone receptor associated protein 3	0.923954
DBT	dihydrolipoamide branched chain transacylase E2	0.923891
LOC650392	Hypothetical protein LOC650392	0.923763
RP5-1077B9.4	invasion inhibitory protein 45	0.923761
USP22	ubiquitin specific peptidase 22 /// ubiquitin specific peptidase 22	0.92353
CD247	CD247 molecule	0.923461
RBMY1A1 /// RBMY1F /	#N/A	0.92312
MGC34646	Hypothetical protein MGC34646	0.923104
PPP2R5B	protein phosphatase 2, regulatory subunit B (B56), beta isoform	0.923088
ATP1B2	ATPase, Na+/K+ transporting, beta 2 polypeptide	0.923017
LOC283697	hypothetical protein LOC283697	0.922754
SLIT3	Slit homolog 3 (Drosophila)	0.922725
ARL17P1	ADP-ribosylation factor-like 17 pseudogene 1	0.922605
OR5AK4P	olfactory receptor, family 5, subfamily AK, member 4 pseudogene	0.922569
PTPRC	protein tyrosine phosphatase, receptor type, C	0.922513
B4GALNT1	beta-1,4-N-acetyl-galactosaminyl transferase 1	0.922184
MTAP	methylthioadenosine phosphorylase	0.922071
BXDC1	brix domain containing 1	0.921996
ABCD3	ATP-binding cassette, sub-family D (ALD), member 3	0.921924
DSCR1L2	Down syndrome critical region gene 1-like 2	0.921918
MGC35361 /// LOC6418	#N/A	0.921894
ELMOD2	ELMO/CED-12 domain containing 2	0.921879
C1QTNF1	C1q and tumor necrosis factor related protein 1 /// C1q and tumor necrosis factor related protein 1	0.921815
ADRBK2	Adrenergic, beta, receptor kinase 2	0.92178
C13ORF34	chromosome 13 open reading frame 34	0.921757
ABCB6 /// ATG9A	ATP-binding cassette, sub-family B (MDR/TAP), member 6 /// ATG9 autophagy related 9 homolog A (S. cerevisiae)	0.921454
LOC653216	similar to XAGE-2 protein	0.921313
ADAMTS12	ADAM metallopeptidase with thrombospondin type 1 motif, 12 /// ADAM metallopeptidase with thrombospondin type 1 motif, 12	0.921292
NOX4	NADPH oxidase 4	0.921201
EDD1	E3 ubiquitin protein ligase, HECT domain containing, 1	0.92086
MTRF1	mitochondrial translational release factor 1	0.92066
PMS1	PMS1 postmeiotic segregation increased 1 (S. cerevisiae)	0.920616
BCAR4	breast cancer anti-estrogen resistance 4	0.920591
IGH@ /// IGHA1 /// I	#N/A	0.92054
ATAD2	ATPase family, AAA domain containing 2	0.920375
RGL1	ral guanine nucleotide dissociation stimulator-like 1	0.920332
CD72	CD72 molecule	0.92033
LOC285084	hypothetical protein LOC285084	0.920294
ECE2	endothelin converting enzyme 2	0.92028
ANKRD29	ankyrin repeat domain 29	0.920181
KCNG3	potassium voltage-gated channel, subfamily G, member 3	0.920111
ANKRD41	ankyrin repeat domain 41	0.920102
SH3TC1	SH3 domain and tetratricopeptide repeats 1	0.920061
DIRC3	disrupted in renal carcinoma 3	0.920048
MRPL27	mitochondrial ribosomal protein L27 /// mitochondrial ribosomal protein L27	0.919946
LOC643640	hypothetical protein LOC643640	0.919932
RAB17	RAB17, member RAS oncogene family	0.919809
ADRBK1	adrenergic, beta, receptor kinase 1	0.919675
DGKQ	diacylglycerol kinase, theta 110kDa	0.91965
CCDC108	coiled-coil domain containing 108	0.91961
CSK	c-src tyrosine kinase	0.919597
EGR1	early growth response 1	0.919375
PTPLA	protein tyrosine phosphatase-like (proline instead of catalytic arginine), member A	0.919354
C9ORF53	chromosome 9 open reading frame 53	0.919235
ADAMTS10	ADAM metallopeptidase with thrombospondin type 1 motif, 10	0.919138
LOC387904 /// LOC650	#N/A	0.919091
SYT6	Synaptotagmin VI	0.91908
RNMTL1	RNA methyltransferase like 1	0.919004
EN2	engrailed homolog 2	0.918961
PDGFB	platelet-derived growth factor beta polypeptide (simian sarcoma viral (v-sis) oncogene homolog)	0.918898
MEGF8	multiple EGF-like-domains 8	0.918814
CREBL1	cAMP responsive element binding protein-like 1	0.9187
NKIRAS1	NFKB inhibitor interacting Ras-like 1	0.918679
ANKRD24	ankyrin repeat domain 24	0.918529
KLHL8	kelch-like 8 (Drosophila)	0.918436
ANKRD11 /// LOC65310	#N/A	0.918414
OR8D1	olfactory receptor, family 8, subfamily D, member 1	0.918408
PSMA3	proteasome (prosome, macropain) subunit, alpha type, 3	0.918367
INADL	InaD-like (Drosophila)	0.918146
B3GNT3	UDP-GlcNAc:betaGal beta-1,3-N-acetylglucosaminyltransferase 3	0.918013
PTN	pleiotrophin (heparin binding growth factor 8, neurite growth-promoting factor 1)	0.917933
C17ORF65	chromosome 17 open reading frame 65	0.917874
PSG1 /// PSG4 /// PS	#N/A	0.91768
OR5P2	olfactory receptor, family 5, subfamily P, member 2	0.917399
PDP2	Pyruvate dehydrogenase phosphatase isoenzyme 2	0.917351
PICALM	phosphatidylinositol binding clathrin assembly protein	0.917351
AFF3	AF4/FMR2 family, member 3	0.917333
CAMK2A	calcium/calmodulin-dependent protein kinase (CaM kinase) II alpha	0.917283
KNS2	Kinesin 2	0.917256
EIF3S7	eukaryotic translation initiation factor 3, subunit 7 zeta, 66/67kDa /// eukaryotic translation initiation factor 3, subunit 7 zeta, 66/67kDa	0.917242
HDGFL1	hepatoma derived growth factor-like 1	0.917237
ANKRD30A	ankyrin repeat domain 30A	0.917098
DDX58	DEAD (Asp-Glu-Ala-Asp) box polypeptide 58	0.91708
PEBP1	phosphatidylethanolamine binding protein 1	0.917074
NPFFR2	neuropeptide FF receptor 2	0.917005
PRKCDBP	protein kinase C, delta binding protein	0.916938
C14ORF1	chromosome 14 open reading frame 1	0.916662
C2ORF39	chromosome 2 open reading frame 39	0.916606
RBM24	RNA binding motif protein 24	0.91659
PLEKHG2	pleckstrin homology domain containing, family G (with RhoGef domain) member 2	0.916565
CDC42SE2	CDC42 small effector 2	0.91649
ATPAF2	ATP synthase mitochondrial F1 complex assembly factor 2	0.916463
PTPRA	protein tyrosine phosphatase, receptor type, A	0.916446
C16ORF14	chromosome 16 open reading frame 14	0.916397
CD6	CD6 molecule	0.916388
BRCC3	BRCA1/BRCA2-containing complex, subunit 3	0.916386
NUCKS1	nuclear casein kinase and cyclin-dependent kinase substrate 1	0.916349
HIPK1	homeodomain interacting protein kinase 1	0.916234
FLJ45224	FLJ45224 protein	0.916086
TBCA	tubulin-specific chaperone a	0.916039
FRMD3	FERM domain containing 3	0.915835
ABCF3	ATP-binding cassette, sub-family F (GCN20), member 3	0.915731
HDAC5	histone deacetylase 5	0.915688
HCG18	HLA complex group 18	0.915644
B4GALNT4	Beta-1,4-N-acetyl-galactosaminyl transferase 4	0.915455
KCNK13	potassium channel, subfamily K, member 13	0.915436
MPP2	membrane protein, palmitoylated 2 (MAGUK p55 subfamily member 2)	0.915269
POLR1A	polymerase (RNA) I polypeptide A, 194kDa	0.915153
LOC642970	hypothetical protein LOC642970	0.915041
DMXL1	Dmx-like 1	0.915038
MALAT1	metastasis associated lung adenocarcinoma transcript 1 (non-coding RNA)	0.914838
SLC4A5	solute carrier family 4, sodium bicarbonate cotransporter, member 5	0.914752
TMEM118	transmembrane protein 118	0.914451
CASD1	CAS1 domain containing 1	0.914388
DCPS	decapping enzyme, scavenger	0.914331
EIF5B	eukaryotic translation initiation factor 5B	0.914045
RGMB	RGM domain family, member B	0.914008
SAMHD1	SAM domain and HD domain 1	0.914002
CAPN13	calpain 13	0.913993
CA12	carbonic anhydrase XII	0.913947
LOC133957	Similar to RIKEN cDNA 0610011N22	0.913896
ATP12A	ATPase, H+/K+ transporting, nongastric, alpha polypeptide	0.913883
ATG9B	ATG9 autophagy related 9 homolog B (S. cerevisiae)	0.913876
LOC648987	hypothetical protein LOC648987	0.913843
KLHDC1	kelch domain containing 1	0.913696
RGNEF /// LOC643607	Rho-guanine nucleotide exchange factor /// similar to Rho-guanine nucleotide exchange factor (Rho-interacting protein 2) (RhoGEF) (RIP2)	0.913664
ARHGAP19	Rho GTPase activating protein 19	0.913644
MAP2K3 /// LOC651423	mitogen-activated protein kinase kinase 3 /// similar to mitogen-activated protein kinase kinase 3 isoform A	0.913581
FLJ10661	similar to CG7889-PA	0.913431
EEF1A2	eukaryotic translation elongation factor 1 alpha 2	0.913323
ALDH4A1	aldehyde dehydrogenase 4 family, member A1	0.913319
FLJ00049	FLJ00049 protein	0.913298
TAS2R14	Taste receptor, type 2, member 14	0.913266
B3GNT5	UDP-GlcNAc:betaGal beta-1,3-N-acetylglucosaminyltransferase 5	0.913257
HBA1 /// HBA2	hemoglobin, alpha 1 /// hemoglobin, alpha 1 /// hemoglobin, alpha 2 /// hemoglobin, alpha 2	0.913167
MTRF1L	Mitochondrial translational release factor 1-like	0.912977
ACTG2	actin, gamma 2, smooth muscle, enteric	0.912804
DCT	dopachrome tautomerase (dopachrome delta-isomerase, tyrosine-related protein 2)	0.91249
DAZAP2	DAZ associated protein 2	0.912427
BMP5	bone morphogenetic protein 5	0.912261
C11ORF71	chromosome 11 open reading frame 71	0.912181
ITFG1	Integrin alpha FG-GAP repeat containing 1	0.912178
ALDH1B1	aldehyde dehydrogenase 1 family, member B1	0.91213
ITGA9	integrin, alpha 9	0.912104
ANKRD9	ankyrin repeat domain 9	0.912061
MOV10	Mov10, Moloney leukemia virus 10, homolog (mouse)	0.91202
PARP16	poly (ADP-ribose) polymerase family, member 16	0.912012
NCOA2	Nuclear receptor coactivator 2	0.912012
KIN	KIN, antigenic determinant of recA protein homolog (mouse)	0.911958
LOC648245	hypothetical protein LOC648245	0.911926
SGPP1	sphingosine-1-phosphate phosphatase 1 /// sphingosine-1-phosphate phosphatase 1	0.911859
DUSP27	dual specificity phosphatase 27 (putative)	0.911798
LOC400654	hypothetical gene supported by BC042493	0.911775
POLD2	polymerase (DNA directed), delta 2, regulatory subunit 50kDa	0.911665
ARVCF	armadillo repeat gene deletes in velocardiofacial syndrome	0.911525
C20ORF111	chromosome 20 open reading frame 111	0.911498
AKAP8	A kinase (PRKA) anchor protein 8	0.911393
ARG1	arginase, liver	0.911377
LMNA	lamin A/C	0.911361
PEG3	paternally expressed 3	0.911261
LOC92312	hypothetical protein LOC92312	0.911236
EMILIN2	Elastin microfibril interfacer 2	0.91109
BTG1	B-cell translocation gene 1, anti-proliferative	0.911041
RREB1	ras responsive element binding protein 1	0.911003
NME2 /// NME1-NME2	non-metastatic cells 2, protein (NM23B) expressed in /// NM23-LV	0.911
CXCR3	chemokine (C-X-C motif) receptor 3	0.910972
OBSL1	obscurin-like 1	0.910833
HCN4	hyperpolarization activated cyclic nucleotide-gated potassium channel 4	0.910807
MOV10L1	Mov10l1, Moloney leukemia virus 10-like 1, homolog (mouse) /// Mov10l1, Moloney leukemia virus 10-like 1, homolog (mouse)	0.910785
ASH1L	Ash1 (absent, small, or homeotic)-like (Drosophila)	0.910769
JARID1B	Jumonji, AT rich interactive domain 1B (RBP2-like)	0.910552
COL3A1	collagen, type III, alpha 1 (Ehlers-Danlos syndrome type IV, autosomal dominant)	0.910242
42065	membrane-associated ring finger (C3HC4) 2	0.91019
HTRA3	HtrA serine peptidase 3	0.910046
C12ORF47	chromosome 12 open reading frame 47	0.909912
POLE2	polymerase (DNA directed), epsilon 2 (p59 subunit)	0.909881
FAM55D	family with sequence similarity 55, member D	0.909872
ADCY5	Adenylate cyclase 5	0.909801
DTNA	Dystrobrevin, alpha	0.909705
WDR71	WD repeat domain 71	0.909575
HMGN3	high mobility group nucleosomal binding domain 3	0.909568
PHF13	PHD finger protein 13	0.909506
DPY19L2 /// FLJ36166	#N/A	0.909265
DSCR1	Down syndrome critical region gene 1	0.909258
ROS1	v-ros UR2 sarcoma virus oncogene homolog 1 (avian)	0.909226
P2RY14	purinergic receptor P2Y, G-protein coupled, 14	0.909139
SAMD4B	sterile alpha motif domain containing 4B	0.909094
ERBB4	v-erb-a erythroblastic leukemia viral oncogene homolog 4 (avian)	0.909049
POPDC2	popeye domain containing 2	0.909017
PSG4	pregnancy specific beta-1-glycoprotein 4	0.908988
KRT83	keratin 83	0.908918
LOC374569	Similar to Lysophospholipase	0.908728
DAZAP1	DAZ associated protein 1	0.908491
OXR1	oxidation resistance 1	0.908412
FAM63B	family with sequence similarity 63, member B	0.908411
KIAA1660	KIAA1660 protein	0.908402
MAFK	v-maf musculoaponeurotic fibrosarcoma oncogene homolog K (avian)	0.908292
HBG1 /// HBG2	hemoglobin, gamma A /// hemoglobin, gamma A /// hemoglobin, gamma G /// hemoglobin, gamma G	0.908229
CASKIN1	CASK interacting protein 1	0.908115
IQCD	IQ motif containing D	0.90811
NOSIP	nitric oxide synthase interacting protein	0.908099
MFI2	Antigen p97 (melanoma associated) identified by monoclonal antibodies 133.2 and 96.5	0.907839
BAALC	brain and acute leukemia, cytoplasmic	0.907815
LPAAT-THETA	lysophosphatidic acid acyltransferase theta /// lysophosphatidic acid acyltransferase theta	0.907677
ATP1B4	ATPase, (Na+)/K+ transporting, beta 4 polypeptide	0.907581
HSPE1	heat shock 10kDa protein 1 (chaperonin 10)	0.907483
NUP62 /// IL4I1	nucleoporin 62kDa /// interleukin 4 induced 1	0.907406
STK17B	serine/threonine kinase 17b (apoptosis-inducing)	0.907353
LAD1	ladinin 1	0.907222
TMEM28	transmembrane protein 28	0.90721
TSPAN4	Tetraspanin 4	0.907154
FLJ20366	hypothetical protein FLJ20366	0.906861
GYPB	glycophorin B (MNS blood group)	0.906744
SEMA4F	sema domain, immunoglobulin domain (Ig), transmembrane domain (TM) and short cytoplasmic domain, (semaphorin) 4F	0.906729
NEURL	neuralized-like (Drosophila)	0.906678
EIF1AX	eukaryotic translation initiation factor 1A, X-linked	0.906661
MGC39584	hypothetical gene supported by BC029568	0.906589
NFE2L3	nuclear factor (erythroid-derived 2)-like 3	0.906471
RIT2	Ras-like without CAAX 2	0.906346
RECQL5	RecQ protein-like 5	0.906274
ACOT8	acyl-CoA thioesterase 8	0.906162
EIF4A1	eukaryotic translation initiation factor 4A, isoform 1	0.90609
CYGB	cytoglobin	0.906048
RFXANK	regulatory factor X-associated ankyrin-containing protein	0.906038
MICA /// MICB	MHC class I polypeptide-related sequence A /// MHC class I polypeptide-related sequence B	0.905973
PDZD3	PDZ domain containing 3	0.905869
ECEL1	endothelin converting enzyme-like 1	0.905837
MARCKS	myristoylated alanine-rich protein kinase C substrate	0.905784
MS4A12	membrane-spanning 4-domains, subfamily A, member 12	0.905742
FSCN2	fascin homolog 2, actin-bundling protein, retinal (Strongylocentrotus purpuratus)	0.905709
SAP30BP	SAP30 binding protein	0.905691
PABPC3	poly(A) binding protein, cytoplasmic 3 /// poly(A) binding protein, cytoplasmic 3	0.905659
BAT2	HLA-B associated transcript 2	0.905589
ASGR2	asialoglycoprotein receptor 2	0.905556
LOC147343	Hypothetical protein LOC147343	0.905515
LOC283403	hypothetical protein LOC283403	0.905456
RP11-556L1.3	PDZ domain containing 5B	0.905397
BACE1	beta-site APP-cleaving enzyme 1	0.905284
RGS3	regulator of G-protein signalling 3	0.905282
C6ORF108	chromosome 6 open reading frame 108	0.905214
PDE4DIP /// LOC64254	#N/A	0.90518
OVOL1	ovo-like 1(Drosophila)	0.905062
HOXC6	Homeobox C6	0.904939
MFN1	mitofusin 1	0.904647
C9ORF66	chromosome 9 open reading frame 66	0.904489
CFH	complement factor H	0.904468
PSMB2	proteasome (prosome, macropain) subunit, beta type, 2 /// proteasome (prosome, macropain) subunit, beta type, 2	0.904412
DNAH1	dynein, axonemal, heavy polypeptide 1	0.904354
MICAL1	microtubule associated monoxygenase, calponin and LIM domain containing 1	0.904153
ATP1B1	ATPase, Na+/K+ transporting, beta 1 polypeptide	0.904095
CSTF2	Cleavage stimulation factor, 3' pre-RNA, subunit 2, 64kDa	0.904057
H1F0	H1 histone family, member 0	0.903971
KIAA1622	KIAA1622	0.903864
NDRG1	N-myc downstream regulated gene 1	0.903817
S100B	S100 calcium binding protein, beta (neural)	0.903808
GPHN	Gephyrin	0.903667
C10ORF82	chromosome 10 open reading frame 82	0.903656
DCP1B	DCP1 decapping enzyme homolog B (S. cerevisiae)	0.903602
GPC3	glypican 3	0.903565
PTCRA	pre T-cell antigen receptor alpha	0.903548
MGEA5	meningioma expressed antigen 5 (hyaluronidase)	0.903532
BPNT1	3'(2'), 5'-bisphosphate nucleotidase 1	0.903499
DLG1	discs, large homolog 1 (Drosophila)	0.903435
DLG2	Discs, large homolog 2, chapsyn-110 (Drosophila)	0.903385
DSG3	desmoglein 3 (pemphigus vulgaris antigen)	0.903339
EGFL7	EGF-like-domain, multiple 7	0.90331
GBF1	Golgi-specific brefeldin A resistance factor 1	0.903148
RPA1	replication protein A1, 70kDa	0.903048
ATP6V1D	ATPase, H+ transporting, lysosomal 34kDa, V1 subunit D	0.903
CACNA1G	calcium channel, voltage-dependent, alpha 1G subunit	0.902971
JOSD3	Josephin domain containing 3	0.902954
PNKD	paroxysmal nonkinesiogenic dyskinesia	0.902953
MUC3B	CDNA FLJ39484 fis, clone PROST2014925 /// Mucin 3B, cell surface associated	0.902892
HRSP12	heat-responsive protein 12	0.902859
NOXA1	NADPH oxidase activator 1	0.902845
PTPLAD2	protein tyrosine phosphatase-like A domain containing 2	0.902718
MTM1	myotubularin 1	0.902718
IGSF2	immunoglobulin superfamily, member 2	0.902642
BRF1	BRF1 homolog, subunit of RNA polymerase III transcription initiation factor IIIB (S. cerevisiae)	0.902575
HLCS	Holocarboxylase synthetase (biotin-(proprionyl-Coenzyme A-carboxylase (ATP-hydrolysing)) ligase)	0.902552
LOC116349	hypothetical protein BC014011	0.902391
IFT80	intraflagellar transport 80 homolog (Chlamydomonas)	0.902321
NDUFC1	NADH dehydrogenase (ubiquinone) 1, subcomplex unknown, 1, 6kDa	0.902309
RNF207	ring finger protein 207	0.902295
TOP1	Topoisomerase (DNA) I	0.902183
DOK2	docking protein 2, 56kDa	0.902102
LOC375748	RAD26L hypothetical protein	0.902034
ASCIZ	ATM/ATR-Substrate Chk2-Interacting Zn2+-finger protein	0.901998
CSF2	colony stimulating factor 2 (granulocyte-macrophage)	0.90193
RPL24 /// SLC36A2	ribosomal protein L24 /// solute carrier family 36 (proton/amino acid symporter), member 2	0.901903
ZSCAN2	zinc finger and SCAN domain containing 2	0.901897
LOC652500	similar to butyrate-induced transcript 1	0.901876
LOC643693	Hypothetical protein LOC643693	0.901834
B3GAT1	beta-1,3-glucuronyltransferase 1 (glucuronosyltransferase P)	0.901741
LOC222159	hypothetical protein LOC222159	0.90167
NUDT12	nudix (nucleoside diphosphate linked moiety X)-type motif 12	0.901646
PTPLB	protein tyrosine phosphatase-like (proline instead of catalytic arginine), member b	0.901601
RNF32	ring finger protein 32	0.90158
MAP1A	microtubule-associated protein 1A	0.901525
C3ORF53	chromosome 3 open reading frame 53	0.901516
MTCP1	mature T-cell proliferation 1	0.901478
AMELY	amelogenin, Y-linked	0.90145
C20ORF118	chromosome 20 open reading frame 118	0.901374
PTPRG	protein tyrosine phosphatase, receptor type, G	0.901348
TMEM84	transmembrane protein 84	0.901196
ANXA4	annexin A4	0.901169
PABPC4	poly(A) binding protein, cytoplasmic 4 (inducible form)	0.901079
SVIL	Supervillin	0.901024
PDIA4	protein disulfide isomerase family A, member 4	0.900972
BPIL3	bactericidal/permeability-increasing protein-like 3	0.900509
CYP2C19	cytochrome P450, family 2, subfamily C, polypeptide 19	0.900435
MAPK7	mitogen-activated protein kinase 7	0.900429
GP2	glycoprotein 2 (zymogen granule membrane)	0.90042
ACOT9	acyl-CoA thioesterase 9	0.900419
NTN4	netrin 4	0.900366
RALGDS	ral guanine nucleotide dissociation stimulator	0.900355
PWCR1	Prader-Willi syndrome chromosome region 1	0.900332
PURB	purine-rich element binding protein B	0.900287
OR2H2	olfactory receptor, family 2, subfamily H, member 2	0.90023
RPUSD3	RNA pseudouridylate synthase domain containing 3	0.900164
DYNC2H1	dynein, cytoplasmic 2, heavy chain 1	0.900126

## Sheet: Supplementary Table S2
Supplementary Table S2 - Genes significantly upregulated in ovarian tumor stroma (P<0.05, fold change≥5) using GSE40595 dataset
Probe Set ID	Gene Symbol	Gene Description	Fold Change (cancer stroma/normal stroma)	p-value
37892_at	COL11A1	collagen, type XI, alpha 1	62.1949	0.001596
204320_at	COL11A1	collagen, type XI, alpha 1	60.0919	0.001417
210809_s_at	POSTN	periostin, osteoblast specific factor	43.6784	0.001316
202237_at	NNMT	nicotinamide N-methyltransferase	39.2117	0.002005
201852_x_at	COL3A1	collagen, type III, alpha 1	37.8355	0.000992
225681_at	CTHRC1	collagen triple helix repeat containing 1	34.2584	0.001749
209875_s_at	SPP1	secreted phosphoprotein 1	33.7917	0.001864
221730_at	COL5A2	collagen, type V, alpha 2	28.9931	0.001401
217028_at	CXCR4	chemokine (C-X-C motif) receptor 4	27.4306	0.000372
221731_x_at	VCAN	versican	27.1701	0.00223
202310_s_at	COL1A1	collagen, type I, alpha 1	26.6058	0.000433
204619_s_at	VCAN	versican	24.8638	0.003414
209156_s_at	COL6A2	collagen, type VI, alpha 2	24.59	0.000972
217767_at	C3	complement component 3	23.9053	0.000289
226237_at	COL8A1	collagen, type VIII, alpha 1	22.6045	0.002181
204620_s_at	VCAN	versican	21.4114	0.002714
205713_s_at	COMP	cartilage oligomeric matrix protein	21.071	0.011311
216834_at	RGS1	regulator of G-protein signaling 1	20.9643	0.000863
218723_s_at	RGCC	regulator of cell cycle	20.7602	0.001288
223122_s_at	SFRP2	secreted frizzled-related protein 2	20.2072	0.019148
205479_s_at	PLAU	plasminogen activator, urokinase	19.7606	0.003157
221729_at	COL5A2	collagen, type V, alpha 2	19.5448	0.000599
212489_at	COL5A1	collagen, type V, alpha 1	19.2943	0.000549
201839_s_at	EPCAM	epithelial cell adhesion molecule	19.2298	0.002416
200967_at	PPIB	peptidylprolyl isomerase B (cyclophilin B)	18.8209	0.000456
1568618_a_at	GALNT1	UDP-N-acetyl-alpha-D-galactosamine:polypeptide N-acetylgalactosaminyltransferase 1 (GalNAc-T1)	18.5091	0.000681
202286_s_at	TACSTD2	tumor-associated calcium signal transducer 2	18.0311	0.003899
209596_at	MXRA5	matrix-remodelling associated 5	17.9073	0.000982
217763_s_at	RAB31	RAB31, member RAS oncogene family	17.4635	0.000362
200654_at	P4HB	prolyl 4-hydroxylase, beta polypeptide	16.8135	0.000123
209101_at	CTGF	connective tissue growth factor	16.4247	0.00162
200839_s_at	CTSB	cathepsin B	16.3687	0.000653
211980_at	COL4A1	collagen, type IV, alpha 1	15.959	0.001105
224606_at	KLF6	Kruppel-like factor 6	15.8159	0.00036
223278_at	GJB2	gap junction protein, beta 2, 26kDa	15.7816	0.012469
200598_s_at	HSP90B1	heat shock protein 90kDa beta (Grp94), member 1	15.5312	0.000268
AFFX-HUMRGE/M10098_5_at	LINC00273	long intergenic non-protein coding RNA 273	15.3443	0.000447
208679_s_at	ARPC2	actin related protein 2/3 complex, subunit 2, 34kDa	15.2178	0.000777
207574_s_at	GADD45B	growth arrest and DNA-damage-inducible, beta	15.0514	0.00048
200665_s_at	SPARC	secreted protein, acidic, cysteine-rich (osteonectin)	15.0024	0.001296
213905_x_at	BGN	biglycan	14.8977	0.000153
200750_s_at	RAN	RAN, member RAS oncogene family	14.8915	0.001269
217871_s_at	MIF	macrophage migration inhibitory factor (glycosylation-inhibiting factor)	14.8831	0.000139
220990_s_at	MIR21	microRNA 21	14.6699	0.000339
221541_at	CRISPLD2	cysteine-rich secretory protein LCCL domain containing 2	14.5723	0.003743
217428_s_at	COL10A1	collagen, type X, alpha 1	14.3863	0.011127
201721_s_at	LAPTM5	lysosomal protein transmembrane 5	14.1702	0.0005
231577_s_at	GBP1	guanylate binding protein 1, interferon-inducible	14.026	0.000961
226930_at	FNDC1	fibronectin type III domain containing 1	13.6436	0.002599
205547_s_at	TAGLN	transgelin	13.6234	0.003463
201005_at	CD9	CD9 molecule	13.5008	0.003602
202499_s_at	SLC2A3	solute carrier family 2 (facilitated glucose transporter), member 3	13.3943	0.000713
201505_at	LAMB1	laminin, beta 1	13.3829	0.001191
216379_x_at	CD24	CD24 molecule	13.3804	0.007178
202238_s_at	NNMT	nicotinamide N-methyltransferase	13.311	0.00843
222549_at	CLDN1	claudin 1	13.2939	0.001322
201012_at	ANXA1	annexin A1	13.2548	0.001116
228640_at	PCDH7	protocadherin 7	13.1705	0.002787
204141_at	TUBB2A	tubulin, beta 2A class IIa	13.1626	0.002704
203325_s_at	COL5A1	collagen, type V, alpha 1	13.145	0.001134
206439_at	EPYC	epiphycan	13.1329	0.026621
207812_s_at	GORASP2	golgi reassembly stacking protein 2, 55kDa	12.9078	0.001171
200660_at	S100A11	S100 calcium binding protein A11	12.8276	8.7e-05
211161_s_at	COL3A1	collagen, type III, alpha 1	12.7724	0.000897
212353_at	SULF1	sulfatase 1	12.5983	0.008734
223631_s_at	C19orf33	chromosome 19 open reading frame 33	12.4693	0.004842
215091_s_at	GTF3A	general transcription factor IIIA	12.463	0.000657
200838_at	CTSB	cathepsin B	12.4324	0.001091
224516_s_at	CXXC5	CXXC finger protein 5	12.404	0.000847
221538_s_at	PLXNA1	plexin A1	12.249	0.000502
212354_at	SULF1	sulfatase 1	12.2388	0.006116
208636_at	ACTN1	actinin, alpha 1	12.2363	0.000398
225173_at	ARHGAP18	Rho GTPase activating protein 18	12.2187	0.000179
222154_s_at	SPATS2L	spermatogenesis associated, serine-rich 2-like	12.1489	0.0008
202207_at	ARL4C	ADP-ribosylation factor-like 4C	12.1263	0.001427
227961_at	CTSB	cathepsin B	12.1011	0.000337
219874_at	SLC12A8	solute carrier family 12 (potassium/chloride transporters), member 8	12.0872	0.006519
209395_at	CHI3L1	chitinase 3-like 1 (cartilage glycoprotein-39)	12.0384	0.002964
200728_at	ACTR2	ARP2 actin-related protein 2 homolog (yeast)	12.0137	0.000974
200998_s_at	CKAP4	cytoskeleton-associated protein 4	12.0048	0.00063
212473_s_at	MICAL2	microtubule associated monooxygenase, calponin and LIM domain containing 2	11.8466	0.006323
213011_s_at	TPI1	triosephosphate isomerase 1	11.7418	0.000509
201841_s_at	HSPB1	heat shock 27kDa protein 1	11.5832	0.000485
215952_s_at	OAZ1	ornithine decarboxylase antizyme 1	11.5571	0.001962
201289_at	CYR61	cysteine-rich, angiogenic inducer, 61	11.5123	0.001581
209771_x_at	CD24	CD24 molecule	11.5073	0.007351
212007_at	UBXN4	UBX domain protein 4	11.4141	0.000266
201021_s_at	DSTN	destrin (actin depolymerizing factor)	11.3475	0.001554
208610_s_at	SRRM2	serine/arginine repetitive matrix 2	11.2841	0.00015
218002_s_at	CXCL14	chemokine (C-X-C motif) ligand 14	11.249	0.023489
213399_x_at	RPN2	ribophorin II	11.1627	0.000536
232165_at	EPPK1	epiplakin 1	11.0064	0.00436
229802_at	WISP1	WNT1 inducible signaling pathway protein 1	10.9764	0.002967
204254_s_at	VDR	vitamin D (1,25- dihydroxyvitamin D3) receptor	10.972	0.003543
211075_s_at	CD47	CD47 molecule	10.9469	0.002038
202733_at	P4HA2	prolyl 4-hydroxylase, alpha polypeptide II	10.9431	0.002592
235371_at	GXYLT2	glucoside xylosyltransferase 2	10.9301	0.000869
213274_s_at	CTSB	cathepsin B	10.9146	0.000871
208815_x_at	HSPA4	heat shock 70kDa protein 4	10.8567	0.000182
200780_x_at	GNAS	GNAS complex locus	10.8148	0.001713
212481_s_at	TPM4	tropomyosin 4	10.7707	0.000775
202465_at	PCOLCE	procollagen C-endopeptidase enhancer	10.7411	0.000612
202177_at	GAS6	growth arrest-specific 6	10.7306	0.000567
202269_x_at	GBP1	guanylate binding protein 1, interferon-inducible	10.7179	0.002247
219922_s_at	LTBP3	latent transforming growth factor beta binding protein 3	10.6173	0.000707
213571_s_at	EIF4E2	eukaryotic translation initiation factor 4E family member 2	10.463	0.001781
200907_s_at	PALLD	palladin, cytoskeletal associated protein	10.4458	0.002632
266_s_at	CD24	CD24 molecule	10.4149	0.011303
201088_at	KPNA2	karyopherin alpha 2 (RAG cohort 1, importin alpha 1)	10.3747	0.00118
202857_at	CNPY2	canopy 2 homolog (zebrafish)	10.2542	0.000784
207426_s_at	TNFSF4	tumor necrosis factor (ligand) superfamily, member 4	10.2135	0.005433
205483_s_at	ISG15	ISG15 ubiquitin-like modifier	10.1511	0.005512
201069_at	MMP2	matrix metallopeptidase 2 (gelatinase A, 72kDa gelatinase, 72kDa type IV collagenase)	10.11	0.001615
201506_at	TGFBI	transforming growth factor, beta-induced, 68kDa	10.1003	0.002759
202887_s_at	DDIT4	DNA-damage-inducible transcript 4	10.0245	0.000527
202953_at	C1QB	complement component 1, q subcomponent, B chain	10.0043	0.002876
213338_at	TMEM158	transmembrane protein 158 (gene/pseudogene)	9.98922	0.01625
201463_s_at	TALDO1	transaldolase 1	9.91335	0.000356
201150_s_at	TIMP3	TIMP metallopeptidase inhibitor 3	9.90705	0.014491
224937_at	PTGFRN	prostaglandin F2 receptor inhibitor	9.83539	0.00061
226896_at	CHCHD1	coiled-coil-helix-coiled-coil-helix domain containing 1	9.7996	0.000605
233955_x_at	CXXC5	CXXC finger protein 5	9.78934	0.000758
205128_x_at	PTGS1	prostaglandin-endoperoxide synthase 1 (prostaglandin G/H synthase and cyclooxygenase)	9.77139	0.001333
201261_x_at	BGN	biglycan	9.74582	0.000295
209140_x_at	HLA-B	major histocompatibility complex, class I, B	9.6938	0.001414
232231_at	RUNX2	runt-related transcription factor 2	9.6535	0.006713
211964_at	COL4A2	collagen, type IV, alpha 2	9.64976	0.001246
200876_s_at	PSMB1	proteasome (prosome, macropain) subunit, beta type, 1	9.59543	0.002188
212273_x_at	GNAS	GNAS complex locus	9.58808	0.000955
200981_x_at	GNAS	GNAS complex locus	9.5876	0.001089
200923_at	LGALS3BP	lectin, galactoside-binding, soluble, 3 binding protein	9.48922	0.00071
213453_x_at	GAPDH	glyceraldehyde-3-phosphate dehydrogenase	9.48469	0.000667
200650_s_at	LDHA	lactate dehydrogenase A	9.43829	0.000621
203396_at	PSMA4	proteasome (prosome, macropain) subunit, alpha type, 4	9.43317	0.000712
201616_s_at	CALD1	caldesmon 1	9.42956	0.001177
222484_s_at	CXCL14	chemokine (C-X-C motif) ligand 14	9.41985	0.022026
200996_at	ACTR3	ARP3 actin-related protein 3 homolog (yeast)	9.39315	0.005815
213720_s_at	SMARCA4	SWI/SNF related, matrix associated, actin dependent regulator of chromatin, subfamily a, member 4	9.38108	0.000144
200046_at	DAD1	defender against cell death 1	9.37046	0.00171
201201_at	CSTB	cystatin B (stefin B)	9.3042	0.000811
209360_s_at	LOC100506403	uncharacterized LOC100506403	9.27216	0.001605
1567107_s_at	TPM4	tropomyosin 4	9.27186	0.002872
224646_x_at	H19	H19, imprinted maternally expressed transcript (non-protein coding)	9.2492	0.019624
209304_x_at	GADD45B	growth arrest and DNA-damage-inducible, beta	9.22749	0.000403
201666_at	TIMP1	TIMP metallopeptidase inhibitor 1	9.22389	0.00161
211597_s_at	HOPX	HOP homeobox	9.22111	0.010452
203190_at	MIR4691	microRNA 4691	9.18448	0.000249
217398_x_at	GAPDH	glyceraldehyde-3-phosphate dehydrogenase	9.17678	0.000689
204446_s_at	ALOX5	arachidonate 5-lipoxygenase	9.15013	0.001792
221485_at	B4GALT5	UDP-Gal:betaGlcNAc beta 1,4- galactosyltransferase, polypeptide 5	9.14744	0.002438
201743_at	CD14	CD14 molecule	9.14378	0.002213
214677_x_at	IGLC1	immunoglobulin lambda constant 1 (Mcg marker)	9.11419	0.049713
235182_at	ISM1	isthmin 1, angiogenesis inhibitor	9.11044	0.015641
214453_s_at	IFI44	interferon-induced protein 44	9.09933	0.002686
203021_at	SLPI	secretory leukocyte peptidase inhibitor	9.0772	0.0065
209669_s_at	SERBP1	SERPINE1 mRNA binding protein 1	9.07644	0.000553
200653_s_at	CALM1	calmodulin 1 (phosphorylase kinase, delta)	9.01968	0.000116
227517_s_at	GAS5	growth arrest-specific 5 (non-protein coding)	8.99736	0.000926
222392_x_at	PERP	PERP, TP53 apoptosis effector	8.97727	0.003572
AFFX-HUMGAPDH/M33197_M_at	GAPDH	glyceraldehyde-3-phosphate dehydrogenase	8.9772	0.001262
202241_at	TRIB1	tribbles homolog 1 (Drosophila)	8.95648	0.003353
201792_at	AEBP1	AE binding protein 1	8.95007	0.001576
222975_s_at	CSDE1	cold shock domain containing E1, RNA-binding	8.94747	0.000698
212464_s_at	FN1	fibronectin 1	8.91915	0.002448
226621_at	OSMR	oncostatin M receptor	8.90833	0.000843
212488_at	COL5A1	collagen, type V, alpha 1	8.90549	0.003671
224650_at	MAL2	mal, T-cell differentiation protein 2 (gene/pseudogene)	8.9017	0.014174
200700_s_at	KDELR2	KDEL (Lys-Asp-Glu-Leu) endoplasmic reticulum protein retention receptor 2	8.87121	0.002948
202016_at	MEST	mesoderm specific transcript	8.84348	0.00308
213671_s_at	MARS	methionyl-tRNA synthetase	8.78473	0.000264
224917_at	MIR21	microRNA 21	8.78427	0.000683
215157_x_at	PABPC1	poly(A) binding protein, cytoplasmic 1	8.76899	0.000795
201112_s_at	CSE1L	CSE1 chromosome segregation 1-like (yeast)	8.7619	0.000534
221900_at	COL8A2	collagen, type VIII, alpha 2	8.7303	0.006572
211991_s_at	HLA-DPA1	major histocompatibility complex, class II, DP alpha 1	8.73009	0.005402
218135_at	ERGIC2	ERGIC and golgi 2	8.72337	0.000331
213366_x_at	ATP5C1	ATP synthase, H+ transporting, mitochondrial F1 complex, gamma polypeptide 1	8.71239	0.002828
204337_at	RGS4	regulator of G-protein signaling 4	8.70089	0.005808
227038_at	SGMS2	sphingomyelin synthase 2	8.70018	0.002382
200910_at	CCT3	chaperonin containing TCP1, subunit 3 (gamma)	8.67964	0.002163
215193_x_at	HLA-DRB1	major histocompatibility complex, class II, DR beta 1	8.67184	0.004374
225285_at	BCAT1	branched chain amino-acid transaminase 1, cytosolic	8.66767	0.001676
224598_at	MGAT4B	mannosyl (alpha-1,3-)-glycoprotein beta-1,4-N-acetylglucosaminyltransferase, isozyme B	8.65122	0.001825
200041_s_at	ATP6V1G2-DDX39B	ATP6V1G2-DDX39B readthrough (NMD candidate)	8.64948	0.000615
227186_s_at	MRPL41	mitochondrial ribosomal protein L41	8.63986	0.000306
210592_s_at	SAT1	spermidine/spermine N1-acetyltransferase 1	8.63088	0.00088
204017_at	KDELR3	KDEL (Lys-Asp-Glu-Leu) endoplasmic reticulum protein retention receptor 3	8.62744	0.002149
219454_at	EGFL6	EGF-like-domain, multiple 6	8.57463	0.014014
201606_s_at	PWP1	PWP1 homolog (S. cerevisiae)	8.54851	0.000287
206656_s_at	APMAP	adipocyte plasma membrane associated protein	8.53449	0.001403
213491_x_at	RPN2	ribophorin II	8.51006	0.00079
215049_x_at	CD163	CD163 molecule	8.46817	0.002722
200599_s_at	HSP90B1	heat shock protein 90kDa beta (Grp94), member 1	8.44818	0.00111
201301_s_at	ANXA4	annexin A4	8.43269	0.001465
1555945_s_at	FAM120A	family with sequence similarity 120A	8.43053	0.001194
61734_at	RCN3	reticulocalbin 3, EF-hand calcium binding domain	8.42818	0.001839
208612_at	PDIA3	protein disulfide isomerase family A, member 3	8.41896	0.0024
203186_s_at	S100A4	S100 calcium binding protein A4	8.41782	0.00564
214548_x_at	GNAS	GNAS complex locus	8.41164	0.001147
203570_at	LOXL1	lysyl oxidase-like 1	8.3854	0.002663
219806_s_at	SMCO4	single-pass membrane protein with coiled-coil domains 4	8.34633	0.00124
214459_x_at	HLA-C	major histocompatibility complex, class I, C	8.33479	0.001651
224596_at	SLC44A1	solute carrier family 44, member 1	8.33219	0.001404
208734_x_at	RAB2A	RAB2A, member RAS oncogene family	8.31962	0.000483
201058_s_at	MYL9	myosin, light chain 9, regulatory	8.2992	0.001399
205941_s_at	COL10A1	collagen, type X, alpha 1	8.25139	0.02063
229271_x_at	COL11A1	collagen, type XI, alpha 1	8.23785	0.015814
215076_s_at	COL3A1	collagen, type III, alpha 1	8.21624	0.001611
205206_at	KAL1	Kallmann syndrome 1 sequence	8.20493	0.008652
201170_s_at	BHLHE40	basic helix-loop-helix family, member e40	8.19803	0.00098
201920_at	SLC20A1	solute carrier family 20 (phosphate transporter), member 1	8.1862	0.000651
222728_s_at	MIR1304	microRNA 1304	8.1852	0.000765
210495_x_at	FN1	fibronectin 1	8.1847	0.001794
203148_s_at	TRIM14	tripartite motif containing 14	8.18391	0.000893
208029_s_at	LAPTM4B	lysosomal protein transmembrane 4 beta	8.17724	0.005244
221911_at	ETV1	ets variant 1	8.17391	0.007936
205241_at	SCO2	SCO2 cytochrome c oxidase assembly protein	8.15859	0.000256
208662_s_at	TTC3	tetratricopeptide repeat domain 3	8.14797	0.001285
227140_at	INHBA	inhibin, beta A	8.14108	0.021133
201596_x_at	KRT18	keratin 18	8.10538	0.0051
209191_at	TUBB6	tubulin, beta 6 class V	8.10129	0.001303
202193_at	LIMK2	LIM domain kinase 2	8.08799	0.001683
200613_at	AP2M1	adaptor-related protein complex 2, mu 1 subunit	8.07739	0.002814
208792_s_at	CLU	clusterin	8.06343	0.0092
200906_s_at	PALLD	palladin, cytoskeletal associated protein	8.03302	0.003728
200736_s_at	GPX1	glutathione peroxidase 1	8.02088	0.000937
202403_s_at	COL1A2	collagen, type I, alpha 2	8.01715	0.002017
213069_at	HEG1	heart development protein with EGF-like domains 1	8.0071	0.001113
208900_s_at	TOP1	topoisomerase (DNA) I	8.00506	0.000284
219117_s_at	FKBP11	FK506 binding protein 11, 19 kDa	7.98867	0.006502
202718_at	IGFBP2	insulin-like growth factor binding protein 2, 36kDa	7.97934	0.00135
216231_s_at	B2M	beta-2-microglobulin	7.95875	0.007268
217022_s_at	IGH	immunoglobulin heavy locus	7.95256	0.047566
211968_s_at	HSP90AA1	heat shock protein 90kDa alpha (cytosolic), class A member 1	7.94618	0.002761
215034_s_at	TM4SF1	transmembrane 4 L six family member 1	7.93732	0.007452
222446_s_at	BACE2	beta-site APP-cleaving enzyme 2	7.93727	0.000536
225710_at	GNB4	guanine nucleotide binding protein (G protein), beta polypeptide 4	7.91404	0.003774
208736_at	ARPC3	actin related protein 2/3 complex, subunit 3, 21kDa	7.91083	0.000774
202628_s_at	SERPINE1	serpin peptidase inhibitor, clade E (nexin, plasminogen activator inhibitor type 1), member 1	7.88163	0.006316
202581_at	HSPA1A	heat shock 70kDa protein 1A	7.8437	0.004104
218147_s_at	GLT8D1	glycosyltransferase 8 domain containing 1	7.81277	0.002135
200748_s_at	FTH1	ferritin, heavy polypeptide 1	7.81257	0.000663
216442_x_at	FN1	fibronectin 1	7.79948	0.001963
212723_at	JMJD6	jumonji domain containing 6	7.76409	0.000144
225693_s_at	CAMTA1	calmodulin binding transcription activator 1	7.76186	0.000541
205809_s_at	WASL	Wiskott-Aldrich syndrome-like	7.73685	0.001616
209356_x_at	EFEMP2	EGF containing fibulin-like extracellular matrix protein 2	7.7313	0.000557
208743_s_at	YWHAB	tyrosine 3-monooxygenase/tryptophan 5-monooxygenase activation protein, beta polypeptide	7.73015	0.001573
208689_s_at	RPN2	ribophorin II	7.72406	0.001058
225295_at	SLC39A10	solute carrier family 39 (zinc transporter), member 10	7.72364	0.006125
214435_x_at	RALA	v-ral simian leukemia viral oncogene homolog A (ras related)	7.71847	0.000482
223376_s_at	BRI3	brain protein I3	7.70574	0.000432
208095_s_at	SRP72	signal recognition particle 72kDa	7.70234	0.001277
203417_at	MFAP2	microfibrillar-associated protein 2	7.67816	0.00222
213187_x_at	FTL	ferritin, light polypeptide	7.64318	0.00126
208821_at	SNRPB	small nuclear ribonucleoprotein polypeptides B and B1	7.627	0.001211
201948_at	GNL2	guanine nucleotide binding protein-like 2 (nucleolar)	7.60269	0.000642
231807_at	KIAA1217	KIAA1217	7.58952	0.002979
208794_s_at	SMARCA4	SWI/SNF related, matrix associated, actin dependent regulator of chromatin, subfamily a, member 4	7.5773	4.8e-05
214853_s_at	SHC1	SHC (Src homology 2 domain containing) transforming protein 1	7.57284	0.000271
201096_s_at	ARF4	ADP-ribosylation factor 4	7.56559	0.00349
209340_at	UAP1	UDP-N-acteylglucosamine pyrophosphorylase 1	7.55485	0.000934
202620_s_at	PLOD2	procollagen-lysine, 2-oxoglutarate 5-dioxygenase 2	7.5395	0.002529
221872_at	RARRES1	retinoic acid receptor responder (tazarotene induced) 1	7.53065	0.012398
225799_at	LINC00152	long intergenic non-protein coding RNA 152	7.5128	0.00265
213764_s_at	MFAP5	microfibrillar associated protein 5	7.51112	0.03231
214728_x_at	SMARCA4	SWI/SNF related, matrix associated, actin dependent regulator of chromatin, subfamily a, member 4	7.50697	5.1e-05
209036_s_at	MDH2	malate dehydrogenase 2, NAD (mitochondrial)	7.48644	0.001671
212581_x_at	GAPDH	glyceraldehyde-3-phosphate dehydrogenase	7.47288	0.001148
209312_x_at	HLA-DRB1	major histocompatibility complex, class II, DR beta 1	7.46858	0.004824
203854_at	CFI	complement factor I	7.45809	0.004822
212639_x_at	TUBA1B	tubulin, alpha 1b	7.45397	0.001243
211911_x_at	HLA-B	major histocompatibility complex, class I, B	7.4527	0.003426
201338_x_at	GTF3A	general transcription factor IIIA	7.44618	0.000793
218729_at	LXN	latexin	7.42513	0.006179
218109_s_at	MFSD1	major facilitator superfamily domain containing 1	7.41317	0.002169
222420_s_at	UBE2H	ubiquitin-conjugating enzyme E2H	7.41295	0.003441
226905_at	FAM101B	family with sequence similarity 101, member B	7.3891	0.000994
203136_at	RABAC1	Rab acceptor 1 (prenylated)	7.38528	0.000478
201890_at	RRM2	ribonucleotide reductase M2	7.38299	0.017987
208966_x_at	IFI16	interferon, gamma-inducible protein 16	7.37143	0.005322
225767_at	RNA45S5	RNA, 45S pre-ribosomal 5	7.34832	0.001247
225579_at	PQLC3	PQ loop repeat containing 3	7.34488	0.002791
225583_at	UXS1	UDP-glucuronate decarboxylase 1	7.34029	0.002424
209295_at	TNFRSF10B	tumor necrosis factor receptor superfamily, member 10b	7.32326	0.002553
201280_s_at	DAB2	Dab, mitogen-responsive phosphoprotein, homolog 2 (Drosophila)	7.32243	0.00047
234987_at	SAMHD1	SAM domain and HD domain 1	7.32069	0.000678
201360_at	CST3	cystatin C	7.30885	0.000525
200729_s_at	ACTR2	ARP2 actin-related protein 2 homolog (yeast)	7.29863	0.002909
200964_at	UBA1	ubiquitin-like modifier activating enzyme 1	7.26764	0.000169
213311_s_at	TCF25	transcription factor 25 (basic helix-loop-helix)	7.26653	0.000866
223059_s_at	FAM107B	family with sequence similarity 107, member B	7.2646	0.00191
208998_at	UCP2	uncoupling protein 2 (mitochondrial, proton carrier)	7.25685	0.002226
200039_s_at	PSMB2	proteasome (prosome, macropain) subunit, beta type, 2	7.24926	0.00078
202591_s_at	SSBP1	single-stranded DNA binding protein 1, mitochondrial	7.24287	0.005652
223207_x_at	PHPT1	phosphohistidine phosphatase 1	7.23849	0.000424
207714_s_at	SERPINH1	serpin peptidase inhibitor, clade H (heat shock protein 47), member 1, (collagen binding protein 1)	7.2366	0.0049
201315_x_at	IFITM2	interferon induced transmembrane protein 2	7.23529	0.000343
208687_x_at	HSPA8	heat shock 70kDa protein 8	7.22148	0.004062
209330_s_at	HNRNPD	heterogeneous nuclear ribonucleoprotein D (AU-rich element RNA binding protein 1, 37kDa)	7.21946	0.003192
201650_at	KRT19	keratin 19	7.2143	0.012836
230972_at	ANKRD9	ankyrin repeat domain 9	7.21099	0.000903
238584_at	IQCA1	IQ motif containing with AAA domain 1	7.21057	0.006069
201109_s_at	THBS1	thrombospondin 1	7.20936	0.005168
200636_s_at	PTPRF	protein tyrosine phosphatase, receptor type, F	7.19589	0.003403
203645_s_at	CD163	CD163 molecule	7.19438	0.004907
210845_s_at	PLAUR	plasminogen activator, urokinase receptor	7.1827	0.001225
201939_at	PLK2	polo-like kinase 2	7.17172	0.003206
218773_s_at	MSRB2	methionine sulfoxide reductase B2	7.16805	0.002211
202619_s_at	PLOD2	procollagen-lysine, 2-oxoglutarate 5-dioxygenase 2	7.14867	0.005781
212371_at	DESI2	desumoylating isopeptidase 2	7.13316	0.001263
232914_s_at	SYTL2	synaptotagmin-like 2	7.13079	0.006582
212110_at	SLC39A14	solute carrier family 39 (zinc transporter), member 14	7.12924	0.002422
208663_s_at	TTC3	tetratricopeptide repeat domain 3	7.12072	0.001184
225242_s_at	CCDC80	coiled-coil domain containing 80	7.11944	0.006399
201949_x_at	CAPZB	capping protein (actin filament) muscle Z-line, beta	7.11889	0.000726
208898_at	ATP6V1D	ATPase, H+ transporting, lysosomal 34kDa, V1 subunit D	7.11702	0.003413
224651_at	CCNY	cyclin Y	7.11618	0.001245
214464_at	CDC42BPA	CDC42 binding protein kinase alpha (DMPK-like)	7.10611	0.001679
212977_at	CXCR7	chemokine (C-X-C motif) receptor 7	7.09947	0.010684
203753_at	TCF4	transcription factor 4	7.09551	0.001532
201730_s_at	TPR	translocated promoter region, nuclear basket protein	7.09049	0.000165
201569_s_at	SAMM50	sorting and assembly machinery component 50 homolog (S. cerevisiae)	7.03979	0.000561
200760_s_at	ARL6IP5	ADP-ribosylation-like factor 6 interacting protein 5	7.01949	0.001011
212104_s_at	RBFOX2	RNA binding protein, fox-1 homolog (C. elegans) 2	7.0169	0.000291
225645_at	EHF	ets homologous factor	7.01505	0.013871
226914_at	ARPC5L	actin related protein 2/3 complex, subunit 5-like	7.0023	0.003359
235733_at	GXYLT2	glucoside xylosyltransferase 2	6.99493	0.002886
229074_at	EHD4	EH-domain containing 4	6.99267	0.001412
215446_s_at	LOX	lysyl oxidase	6.98442	0.024121
200616_s_at	MLEC	malectin	6.98215	0.001504
212251_at	MTDH	metadherin	6.98009	0.002762
201502_s_at	NFKBIA	nuclear factor of kappa light polypeptide gene enhancer in B-cells inhibitor, alpha	6.97669	0.00032
205711_x_at	ATP5C1	ATP synthase, H+ transporting, mitochondrial F1 complex, gamma polypeptide 1	6.97345	0.004598
209216_at	WDR45	WD repeat domain 45	6.95994	0.000337
208693_s_at	GARS	glycyl-tRNA synthetase	6.95915	0.0004
205449_at	SAC3D1	SAC3 domain containing 1	6.95283	0.00051
222753_s_at	SPCS3	signal peptidase complex subunit 3 homolog (S. cerevisiae)	6.95249	0.001111
218286_s_at	RNF7	ring finger protein 7	6.93264	0.001084
223020_at	CLPTM1L	CLPTM1-like	6.93152	0.002467
213506_at	F2RL1	coagulation factor II (thrombin) receptor-like 1	6.91529	0.007183
200075_s_at	GUK1	guanylate kinase 1	6.89766	0.001682
212013_at	PXDN	peroxidasin homolog (Drosophila)	6.88314	0.002123
207988_s_at	ARPC2	actin related protein 2/3 complex, subunit 2, 34kDa	6.88136	0.000395
201631_s_at	IER3	immediate early response 3	6.87151	0.002182
235086_at	THBS1	thrombospondin 1	6.86599	0.005836
211787_s_at	EIF4A1	eukaryotic translation initiation factor 4A1	6.85677	0.001197
208837_at	TMED3	transmembrane emp24 protein transport domain containing 3	6.85037	0.001424
221434_s_at	SLIRP	SRA stem-loop interacting RNA binding protein	6.85016	0.003161
207760_s_at	NCOR2	nuclear receptor corepressor 2	6.84549	0.000304
202357_s_at	CFB	complement factor B	6.84427	0.004978
209302_at	POLR2H	polymerase (RNA) II (DNA directed) polypeptide H	6.83591	0.000509
223047_at	CMTM6	CKLF-like MARVEL transmembrane domain containing 6	6.83132	0.008354
209094_at	DDAH1	dimethylarginine dimethylaminohydrolase 1	6.83074	0.002702
212322_at	SGPL1	sphingosine-1-phosphate lyase 1	6.82171	0.001306
201307_at	2015-09-11	septin 11	6.82167	0.002162
33323_r_at	SFN	stratifin	6.81268	0.010864
201231_s_at	ENO1	enolase 1, (alpha)	6.81189	0.001965
234000_s_at	PTPLAD1	protein tyrosine phosphatase-like A domain containing 1	6.78681	0.00542
210512_s_at	VEGFA	vascular endothelial growth factor A	6.78224	0.00525
201798_s_at	MYOF	myoferlin	6.77092	0.002337
210561_s_at	WSB1	WD repeat and SOCS box containing 1	6.7686	0.000488
225535_s_at	TIMM23	translocase of inner mitochondrial membrane 23 homolog (yeast)	6.76753	0.0022
221718_s_at	AKAP13	A kinase (PRKA) anchor protein 13	6.76312	0.001363
229120_s_at	CDC42SE1	CDC42 small effector 1	6.763	0.000181
222430_s_at	YTHDF2	YTH domain family, member 2	6.76006	0.001151
219410_at	TMEM45A	transmembrane protein 45A	6.75912	0.003529
200978_at	MDH1	malate dehydrogenase 1, NAD (soluble)	6.75207	0.002673
222409_at	CORO1C	coronin, actin binding protein, 1C	6.73442	0.005975
204083_s_at	TPM2	tropomyosin 2 (beta)	6.72378	0.005776
202411_at	IFI27	interferon, alpha-inducible protein 27	6.71036	0.009128
218387_s_at	PGLS	6-phosphogluconolactonase	6.71012	0.000754
201670_s_at	MARCKS	myristoylated alanine-rich protein kinase C substrate	6.69727	0.001635
214882_s_at	MIR636	microRNA 636	6.69528	0.000444
200606_at	DSP	desmoplakin	6.68891	0.007484
215823_x_at	PABPC1	poly(A) binding protein, cytoplasmic 1	6.67796	0.00096
208308_s_at	GPI	glucose-6-phosphate isomerase	6.65784	0.002465
213139_at	SNAI2	snail family zinc finger 2	6.65281	0.002478
200896_x_at	HDGF	hepatoma-derived growth factor	6.64164	0.00016
208637_x_at	ACTN1	actinin, alpha 1	6.63514	0.001499
1560587_s_at	PRDX5	peroxiredoxin 5	6.63483	0.007349
202737_s_at	LSM4	LSM4 homolog, U6 small nuclear RNA associated (S. cerevisiae)	6.6339	0.001579
210511_s_at	INHBA	inhibin, beta A	6.62339	0.038555
205573_s_at	SNX7	sorting nexin 7	6.62107	0.006589
200737_at	PGK1	phosphoglycerate kinase 1	6.61839	0.009462
209043_at	PAPSS1	3'-phosphoadenosine 5'-phosphosulfate synthase 1	6.61446	0.001584
221024_s_at	SLC2A10	solute carrier family 2 (facilitated glucose transporter), member 10	6.60905	0.003437
212725_s_at	TUG1	taurine upregulated 1 (non-protein coding)	6.6059	0.00159
205335_s_at	SRP19	signal recognition particle 19kDa	6.60152	0.001589
220525_s_at	AUP1	ancient ubiquitous protein 1	6.59155	0.000177
211858_x_at	GNAS	GNAS complex locus	6.58948	0.000905
214687_x_at	ALDOA	aldolase A, fructose-bisphosphate	6.57037	0.000942
203083_at	THBS2	thrombospondin 2	6.56865	0.004846
203889_at	SCG5	secretogranin V (7B2 protein)	6.55882	0.004493
209803_s_at	PHLDA2	pleckstrin homology-like domain, family A, member 2	6.55515	0.008563
202988_s_at	RGS1	regulator of G-protein signaling 1	6.54851	0.014966
225056_at	SIPA1L2	signal-induced proliferation-associated 1 like 2	6.54075	0.002025
209932_s_at	DUT	deoxyuridine triphosphatase	6.50143	8.5e-05
213693_s_at	MUC1	mucin 1, cell surface associated	6.48995	0.008387
209014_at	MAGED1	melanoma antigen family D, 1	6.48831	0.001541
224574_at	C17orf49	chromosome 17 open reading frame 49	6.48822	0.001222
217788_s_at	GALNT2	UDP-N-acetyl-alpha-D-galactosamine:polypeptide N-acetylgalactosaminyltransferase 2 (GalNAc-T2)	6.47354	0.001854
1567214_a_at	PNN	pinin, desmosome associated protein	6.47281	0.003653
208370_s_at	RCAN1	regulator of calcineurin 1	6.46916	0.0087
231766_s_at	COL12A1	collagen, type XII, alpha 1	6.4672	0.011493
201576_s_at	GLB1	galactosidase, beta 1	6.46034	0.000546
224573_at	RNASEK	ribonuclease, RNase K	6.45794	0.001443
201242_s_at	ATP1B1	ATPase, Na+/K+ transporting, beta 1 polypeptide	6.44832	0.006248
211719_x_at	FN1	fibronectin 1	6.4441	0.00241
208829_at	TAPBP	TAP binding protein (tapasin)	6.44145	0.001247
217728_at	S100A6	S100 calcium binding protein A6	6.43684	0.000831
222449_at	PMEPA1	prostate transmembrane protein, androgen induced 1	6.41789	0.003883
203675_at	NUCB2	nucleobindin 2	6.4113	0.001352
200625_s_at	CAP1	CAP, adenylate cyclase-associated protein 1 (yeast)	6.40967	0.002174
202311_s_at	COL1A1	collagen, type I, alpha 1	6.40501	0.004201
1558173_a_at	LUZP1	leucine zipper protein 1	6.40157	0.001139
228904_at	HOXB3	homeobox B3	6.39788	0.008443
220864_s_at	NDUFA13	NADH dehydrogenase (ubiquinone) 1 alpha subcomplex, 13	6.3937	0.001434
201577_at	NME1	NME/NM23 nucleoside diphosphate kinase 1	6.39067	0.002001
208974_x_at	KPNB1	karyopherin (importin) beta 1	6.38533	0.0015
203460_s_at	PSEN1	presenilin 1	6.38363	0.002162
200754_x_at	MIR636	microRNA 636	6.38234	0.000643
209258_s_at	SMC3	structural maintenance of chromosomes 3	6.3732	0.003866
200974_at	ACTA2	actin, alpha 2, smooth muscle, aorta	6.36951	0.012996
213110_s_at	COL4A5	collagen, type IV, alpha 5	6.36888	0.002825
206461_x_at	MT1H	metallothionein 1H	6.36813	0.001051
203153_at	IFIT1	interferon-induced protein with tetratricopeptide repeats 1	6.35831	0.020927
201275_at	FDPS	farnesyl diphosphate synthase	6.35634	0.001009
200697_at	HK1	hexokinase 1	6.34691	0.001704
202503_s_at	KIAA0101	KIAA0101	6.33758	0.011277
200640_at	YWHAZ	tyrosine 3-monooxygenase/tryptophan 5-monooxygenase activation protein, zeta polypeptide	6.33521	0.004778
209265_s_at	METTL3	methyltransferase like 3	6.32577	0.001477
210764_s_at	CYR61	cysteine-rich, angiogenic inducer, 61	6.31936	0.005923
206227_at	CILP	cartilage intermediate layer protein, nucleotide pyrophosphohydrolase	6.31208	0.00408
227628_at	GPX8	glutathione peroxidase 8 (putative)	6.31065	0.003076
215313_x_at	HLA-A	major histocompatibility complex, class I, A	6.30707	0.002187
221019_s_at	COLEC12	collectin sub-family member 12	6.29771	0.009867
208787_at	MRPL3	mitochondrial ribosomal protein L3	6.29758	0.017562
227372_s_at	BAIAP2L1	BAI1-associated protein 2-like 1	6.29678	0.00533
213175_s_at	SNRPB	small nuclear ribonucleoprotein polypeptides B and B1	6.29424	0.001068
223343_at	MS4A7	membrane-spanning 4-domains, subfamily A, member 7	6.2921	0.002532
202283_at	SERPINF1	serpin peptidase inhibitor, clade F (alpha-2 antiplasmin, pigment epithelium derived factor), member 1	6.29183	0.006233
225852_at	ANKRD17	ankyrin repeat domain 17	6.2885	0.000324
208712_at	CCND1	cyclin D1	6.28736	0.001707
200999_s_at	CKAP4	cytoskeleton-associated protein 4	6.28525	0.001824
201888_s_at	IL13RA1	interleukin 13 receptor, alpha 1	6.27633	0.000892
201652_at	COPS5	COP9 signalosome subunit 5	6.26463	0.004865
222976_s_at	TPM3	tropomyosin 3	6.25933	0.001178
208864_s_at	TXN	thioredoxin	6.25411	0.003609
37012_at	CAPZB	capping protein (actin filament) muscle Z-line, beta	6.2495	0.001057
200638_s_at	YWHAZ	tyrosine 3-monooxygenase/tryptophan 5-monooxygenase activation protein, zeta polypeptide	6.24299	0.011849
200968_s_at	PPIB	peptidylprolyl isomerase B (cyclophilin B)	6.2422	0.007737
211714_x_at	TUBB	tubulin, beta class I	6.23531	0.003955
221452_s_at	TMEM14B	transmembrane protein 14B	6.22788	0.004368
201147_s_at	TIMP3	TIMP metallopeptidase inhibitor 3	6.22396	0.02029
238617_at	KIF26B	kinesin family member 26B	6.22219	0.015548
214214_s_at	C1QBP	complement component 1, q subcomponent binding protein	6.21166	0.004435
200738_s_at	PGK1	phosphoglycerate kinase 1	6.20789	0.004827
217898_at	EMC7	ER membrane protein complex subunit 7	6.20084	0.002695
222035_s_at	PAPOLA	poly(A) polymerase alpha	6.20034	0.005684
210766_s_at	CSE1L	CSE1 chromosome segregation 1-like (yeast)	6.1939	0.001069
202546_at	VAMP8	vesicle-associated membrane protein 8	6.18423	0.006791
AFFX-HUMGAPDH/M33197_3_at	GAPDH	glyceraldehyde-3-phosphate dehydrogenase	6.1698	0.001012
211750_x_at	TUBA1C	tubulin, alpha 1c	6.16572	0.001896
201485_s_at	RCN2	reticulocalbin 2, EF-hand calcium binding domain	6.15642	0.002633
205690_s_at	BUD31	BUD31 homolog (S. cerevisiae)	6.1509	0.001299
217743_s_at	TMEM30A	transmembrane protein 30A	6.1496	0.005216
211762_s_at	KPNA2	karyopherin alpha 2 (RAG cohort 1, importin alpha 1)	6.13812	0.006711
203477_at	COL15A1	collagen, type XV, alpha 1	6.13227	0.007182
201013_s_at	PAICS	phosphoribosylaminoimidazole carboxylase, phosphoribosylaminoimidazole succinocarboxamide synthetase	6.12674	0.003407
212169_at	FKBP9	FK506 binding protein 9, 63 kDa	6.12616	0.001576
211936_at	HSPA5	heat shock 70kDa protein 5 (glucose-regulated protein, 78kDa)	6.12257	0.002103
209326_at	SLC35A2	solute carrier family 35 (UDP-galactose transporter), member A2	6.12202	0.001837
224187_x_at	HSPA8	heat shock 70kDa protein 8	6.11098	0.004186
201108_s_at	THBS1	thrombospondin 1	6.10971	0.00656
221530_s_at	BHLHE41	basic helix-loop-helix family, member e41	6.10914	0.00605
226517_at	BCAT1	branched chain amino-acid transaminase 1, cytosolic	6.10874	0.004354
204158_s_at	TCIRG1	T-cell, immune regulator 1, ATPase, H+ transporting, lysosomal V0 subunit A3	6.10837	0.000389
213101_s_at	ACTR3	ARP3 actin-related protein 3 homolog (yeast)	6.09679	0.005285
226865_at	LOC100509635	uncharacterized LOC100509635	6.09662	0.002802
208683_at	CAPN2	calpain 2, (m/II) large subunit	6.09016	0.005961
210949_s_at	EIF3C	eukaryotic translation initiation factor 3, subunit C	6.07593	0.005329
224867_at	MINOS1	mitochondrial inner membrane organizing system 1	6.07032	0.003733
201565_s_at	ID2	inhibitor of DNA binding 2, dominant negative helix-loop-helix protein	6.0681	0.000486
201530_x_at	EIF4A1	eukaryotic translation initiation factor 4A1	6.05717	0.001265
208948_s_at	STAU1	staufen double-stranded RNA binding protein 1	6.05339	0.005369
225955_at	METRNL	meteorin, glial cell differentiation regulator-like	6.04816	0.001835
217983_s_at	RNASET2	ribonuclease T2	6.04331	0.002944
201690_s_at	TPD52	tumor protein D52	6.03916	0.006563
235944_at	HMCN1	hemicentin 1	6.03092	0.016383
201105_at	LGALS1	lectin, galactoside-binding, soluble, 1	6.02543	0.002936
222024_s_at	AKAP13	A kinase (PRKA) anchor protein 13	6.02474	0.001047
202948_at	IL1R1	interleukin 1 receptor, type I	6.02268	0.008544
217771_at	GOLM1	golgi membrane protein 1	5.99826	0.005021
222416_at	ALDH18A1	aldehyde dehydrogenase 18 family, member A1	5.99578	0.002947
201917_s_at	SLC25A36	solute carrier family 25 (pyrimidine nucleotide carrier ), member 36	5.99394	0.001733
212027_at	RBM25	RNA binding motif protein 25	5.99211	0.007655
208918_s_at	NADK	NAD kinase	5.98977	0.002344
222404_x_at	PTPLAD1	protein tyrosine phosphatase-like A domain containing 1	5.98887	0.007523
216194_s_at	TBCB	tubulin folding cofactor B	5.9836	0.000308
222258_s_at	SH3BP4	SH3-domain binding protein 4	5.96603	0.002875
209024_s_at	SYNCRIP	synaptotagmin binding, cytoplasmic RNA interacting protein	5.96457	0.001302
201441_at	COX6B1	cytochrome c oxidase subunit VIb polypeptide 1 (ubiquitous)	5.96327	0.002428
224595_at	SLC44A1	solute carrier family 44, member 1	5.95343	0.004648
217883_at	MMADHC	methylmalonic aciduria (cobalamin deficiency) cblD type, with homocystinuria	5.95159	0.010926
218679_s_at	VPS28	vacuolar protein sorting 28 homolog (S. cerevisiae)	5.95059	0.000606
213102_at	ACTR3	ARP3 actin-related protein 3 homolog (yeast)	5.94793	0.005527
208791_at	CLU	clusterin	5.94331	0.01037
226769_at	FIBIN	fin bud initiation factor homolog (zebrafish)	5.94083	0.011404
205542_at	STEAP1	six transmembrane epithelial antigen of the prostate 1	5.93924	0.009235
201601_x_at	IFITM1	interferon induced transmembrane protein 1	5.92748	0.001371
200655_s_at	CALM1	calmodulin 1 (phosphorylase kinase, delta)	5.91999	0.0088
208451_s_at	C4A	complement component 4A (Rodgers blood group)	5.91866	0.001863
210987_x_at	TPM1	tropomyosin 1 (alpha)	5.91431	0.003695
223243_s_at	EDEM3	ER degradation enhancer, mannosidase alpha-like 3	5.89607	0.002826
201590_x_at	ANXA2	annexin A2	5.8864	0.003977
201113_at	TUFM	Tu translation elongation factor, mitochondrial	5.88598	0.001611
202878_s_at	CD93	CD93 molecule	5.88227	0.001665
204670_x_at	HLA-DRB1	major histocompatibility complex, class II, DR beta 1	5.87912	0.005447
223382_s_at	ZNRF1	zinc and ring finger 1, E3 ubiquitin protein ligase	5.87542	0.000679
218559_s_at	MAFB	v-maf musculoaponeurotic fibrosarcoma oncogene homolog B (avian)	5.87106	0.012137
208650_s_at	CD24	CD24 molecule	5.86725	0.036055
43544_at	MED16	mediator complex subunit 16	5.8627	0.000709
201552_at	LAMP1	lysosomal-associated membrane protein 1	5.8623	0.0198
218140_x_at	SRPRB	signal recognition particle receptor, B subunit	5.86149	0.004355
204682_at	LTBP2	latent transforming growth factor beta binding protein 2	5.85893	0.003661
202722_s_at	GFPT1	glutamine--fructose-6-phosphate transaminase 1	5.8537	0.006561
35626_at	SGSH	N-sulfoglucosamine sulfohydrolase	5.85213	0.000416
208827_at	PSMB6	proteasome (prosome, macropain) subunit, beta type, 6	5.85052	0.002648
201454_s_at	NPEPPS	aminopeptidase puromycin sensitive	5.84911	0.00128
217933_s_at	LAP3	leucine aminopeptidase 3	5.84184	0.008388
201413_at	HSD17B4	hydroxysteroid (17-beta) dehydrogenase 4	5.83748	0.001788
203484_at	SEC61G	Sec61 gamma subunit	5.83556	0.001729
200842_s_at	EPRS	glutamyl-prolyl-tRNA synthetase	5.83438	0.000188
200033_at	DDX5	DEAD (Asp-Glu-Ala-Asp) box helicase 5	5.83366	0.016744
213646_x_at	TUBA1B	tubulin, alpha 1b	5.82601	0.002361
208870_x_at	ATP5C1	ATP synthase, H+ transporting, mitochondrial F1 complex, gamma polypeptide 1	5.81771	0.005947
205292_s_at	HNRNPA2B1	heterogeneous nuclear ribonucleoprotein A2/B1	5.80941	0.018064
204102_s_at	EEF2	eukaryotic translation elongation factor 2	5.80561	0.00521
208726_s_at	EIF2S2	eukaryotic translation initiation factor 2, subunit 2 beta, 38kDa	5.80391	0.004727
224579_at	SLC38A1	solute carrier family 38, member 1	5.80107	0.00179
200600_at	MSN	moesin	5.79107	0.001886
209903_s_at	ATR	ataxia telangiectasia and Rad3 related	5.79019	0.002127
226876_at	FAM101B	family with sequence similarity 101, member B	5.78662	0.000247
227860_at	CPXM1	carboxypeptidase X (M14 family), member 1	5.781	0.004952
205807_s_at	TUFT1	tuftelin 1	5.77983	0.000857
214212_x_at	FERMT2	fermitin family member 2	5.7727	0.000688
217762_s_at	RAB31	RAB31, member RAS oncogene family	5.76595	0.003179
208977_x_at	TUBB4B	tubulin, beta 4B class IVb	5.7628	0.001391
226697_at	FAM114A1	family with sequence similarity 114, member A1	5.75546	0.001568
214016_s_at	LOC100996496	uncharacterized LOC100996496	5.75356	0.004622
201584_s_at	DDX39A	DEAD (Asp-Glu-Ala-Asp) box polypeptide 39A	5.75058	0.001714
211990_at	HLA-DPA1	major histocompatibility complex, class II, DP alpha 1	5.74779	0.008511
226296_s_at	MRPS15	mitochondrial ribosomal protein S15	5.7386	0.000992
201128_s_at	ACLY	ATP citrate lyase	5.73701	0.001701
204955_at	SRPX	sushi-repeat containing protein, X-linked	5.73245	0.010708
224694_at	ANTXR1	anthrax toxin receptor 1	5.72344	0.012002
223454_at	CXCL16	chemokine (C-X-C motif) ligand 16	5.71505	0.001033
218543_s_at	PARP12	poly (ADP-ribose) polymerase family, member 12	5.71413	0.000774
204326_x_at	MT1X	metallothionein 1X	5.71408	0.001255
212314_at	SEL1L3	sel-1 suppressor of lin-12-like 3 (C. elegans)	5.71193	0.007152
200710_at	ACADVL	acyl-CoA dehydrogenase, very long chain	5.70854	0.00018
217927_at	SPCS1	signal peptidase complex subunit 1 homolog (S. cerevisiae)	5.70215	0.010331
208078_s_at	SIK1	salt-inducible kinase 1	5.69714	0.002502
202836_s_at	TXNL4A	thioredoxin-like 4A	5.69681	0.002314
223001_at	OSTC	oligosaccharyltransferase complex subunit (non-catalytic)	5.69529	0.00756
211072_x_at	TUBA1B	tubulin, alpha 1b	5.69295	0.002482
204035_at	SCG2	secretogranin II	5.69095	0.014919
214696_at	MIR22	microRNA 22	5.67196	0.004603
200661_at	CTSA	cathepsin A	5.67185	0.000464
201209_at	HDAC1	histone deacetylase 1	5.66899	0.00387
217840_at	DDX41	DEAD (Asp-Glu-Ala-Asp) box polypeptide 41	5.66567	0.002301
208581_x_at	MT1X	metallothionein 1X	5.66552	0.001586
212794_s_at	KIAA1033	KIAA1033	5.65839	0.000241
203892_at	WFDC2	WAP four-disulfide core domain 2	5.65428	0.00784
201544_x_at	BCL2L2-PABPN1	BCL2L2-PABPN1 readthrough	5.6455	0.000121
201068_s_at	PSMC2	proteasome (prosome, macropain) 26S subunit, ATPase, 2	5.64221	0.004972
215696_s_at	SEC16A	SEC16 homolog A (S. cerevisiae)	5.62204	0.00084
226150_at	PPAPDC1B	phosphatidic acid phosphatase type 2 domain containing 1B	5.62038	0.002057
200699_at	KDELR2	KDEL (Lys-Asp-Glu-Leu) endoplasmic reticulum protein retention receptor 2	5.6123	0.003762
227566_at	LOC100653217	neurotrimin-like	5.60621	0.04326
213988_s_at	SAT1	spermidine/spermine N1-acetyltransferase 1	5.60617	0.003334
219489_s_at	NXN	nucleoredoxin	5.60484	0.007284
208661_s_at	TTC3	tetratricopeptide repeat domain 3	5.60473	0.00209
208680_at	PRDX1	peroxiredoxin 1	5.59578	0.001527
212296_at	PSMD14	proteasome (prosome, macropain) 26S subunit, non-ATPase, 14	5.59432	0.002149
217118_s_at	KIAA0930	KIAA0930	5.59163	0.001913
229860_x_at	C4orf48	chromosome 4 open reading frame 48	5.58403	0.002715
222182_s_at	CNOT2	CCR4-NOT transcription complex, subunit 2	5.57811	0.002826
218358_at	CRELD2	cysteine-rich with EGF-like domains 2	5.57522	0.001055
226077_at	RNF145	ring finger protein 145	5.57472	0.004281
207668_x_at	PDIA6	protein disulfide isomerase family A, member 6	5.57143	0.007129
212591_at	ARID4B	AT rich interactive domain 4B (RBP1-like)	5.5701	0.002913
210427_x_at	ANXA2	annexin A2	5.56707	0.004884
205943_at	TDO2	tryptophan 2,3-dioxygenase	5.56346	0.026432
203392_s_at	CTBP1	C-terminal binding protein 1	5.5633	0.004168
201438_at	COL6A3	collagen, type VI, alpha 3	5.56254	0.002807
233080_s_at	PRPF40A	PRP40 pre-mRNA processing factor 40 homolog A (S. cerevisiae)	5.55934	0.00113
225143_at	SFXN4	sideroflexin 4	5.55676	0.000709
224617_at	PTBP3	polypyrimidine tract binding protein 3	5.55621	0.000745
204415_at	IFI6	interferon, alpha-inducible protein 6	5.5474	0.010463
216241_s_at	TCEA1	transcription elongation factor A (SII), 1	5.54475	0.004317
222457_s_at	LIMA1	LIM domain and actin binding 1	5.54347	0.00227
202900_s_at	NUP88	nucleoporin 88kDa	5.52335	0.001804
1598_g_at	GAS6	growth arrest-specific 6	5.51967	0.001248
211960_s_at	RAB7A	RAB7A, member RAS oncogene family	5.51774	0.000734
211961_s_at	RAB7A	RAB7A, member RAS oncogene family	5.51747	0.003081
202071_at	SDC4	syndecan 4	5.51331	0.001283
201011_at	RPN1	ribophorin I	5.5125	0.002536
201322_at	ATP5B	ATP synthase, H+ transporting, mitochondrial F1 complex, beta polypeptide	5.50363	0.002275
223000_s_at	F11R	F11 receptor	5.50362	0.004984
212904_at	LRRC47	leucine rich repeat containing 47	5.49787	0.004117
202589_at	TYMS	thymidylate synthetase	5.49186	0.008093
209694_at	PTS	6-pyruvoyltetrahydropterin synthase	5.48486	0.001677
215235_at	SPTAN1	spectrin, alpha, non-erythrocytic 1	5.48348	0.000731
201991_s_at	KIF5B	kinesin family member 5B	5.48114	0.005664
201204_s_at	RRBP1	ribosome binding protein 1	5.48068	0.000142
204163_at	EMILIN1	elastin microfibril interfacer 1	5.47626	0.001699
208891_at	DUSP6	dual specificity phosphatase 6	5.47548	0.002708
205596_s_at	SMURF2	SMAD specific E3 ubiquitin protein ligase 2	5.46977	0.001101
230493_at	SHISA2	shisa homolog 2 (Xenopus laevis)	5.46916	0.01572
208729_x_at	HLA-B	major histocompatibility complex, class I, B	5.46897	0.009638
38671_at	PLXND1	plexin D1	5.46628	0.000396
201723_s_at	GALNT1	UDP-N-acetyl-alpha-D-galactosamine:polypeptide N-acetylgalactosaminyltransferase 1 (GalNAc-T1)	5.46545	0.004974
201573_s_at	ETF1	eukaryotic translation termination factor 1	5.46208	0.001567
212942_s_at	KIAA1199	KIAA1199	5.46128	0.02494
201212_at	LGMN	legumain	5.46049	0.004178
207966_s_at	GLG1	golgi glycoprotein 1	5.45584	0.001801
201760_s_at	WSB2	WD repeat and SOCS box containing 2	5.45479	0.003915
223190_s_at	KMT2E	lysine (K)-specific methyltransferase 2E	5.45013	0.002406
203007_x_at	LYPLA1	lysophospholipase I	5.44979	0.005368
201761_at	MTHFD2	methylenetetrahydrofolate dehydrogenase (NADP+ dependent) 2, methenyltetrahydrofolate cyclohydrolase	5.44788	0.017383
209541_at	IGF1	insulin-like growth factor 1 (somatomedin C)	5.44418	0.013509
201400_at	PSMB3	proteasome (prosome, macropain) subunit, beta type, 3	5.44178	0.000762
207191_s_at	ISLR	immunoglobulin superfamily containing leucine-rich repeat	5.43351	0.010382
217992_s_at	EFHD2	EF-hand domain family, member D2	5.42985	0.000408
208812_x_at	HLA-C	major histocompatibility complex, class I, C	5.4261	0.003832
232032_x_at	SDF4	stromal cell derived factor 4	5.42192	0.000624
211503_s_at	RAB14	RAB14, member RAS oncogene family	5.41926	0.000288
202858_at	U2AF1	U2 small nuclear RNA auxiliary factor 1	5.41778	0.000921
AFFX-HSAC07/X00351_M_at	ACTB	actin, beta	5.40621	0.006466
205812_s_at	TMED9	transmembrane emp24 protein transport domain containing 9	5.40566	0.003864
214911_s_at	BRD2	bromodomain containing 2	5.40429	0.002472
216640_s_at	PDIA6	protein disulfide isomerase family A, member 6	5.4009	0.007868
214844_s_at	DOK5	docking protein 5	5.40038	0.002681
224439_x_at	RNF7	ring finger protein 7	5.39947	0.001028
208921_s_at	SRI	sorcin	5.39025	0.01008
233936_s_at	GGNBP2	gametogenetin binding protein 2	5.38488	0.000867
212268_at	SERPINB1	serpin peptidase inhibitor, clade B (ovalbumin), member 1	5.38445	0.000431
200778_s_at	2015-09-02	septin 2	5.38291	0.003465
200920_s_at	BTG1	B-cell translocation gene 1, anti-proliferative	5.37994	0.00035
201288_at	ARHGDIB	Rho GDP dissociation inhibitor (GDI) beta	5.37828	0.00327
218027_at	MRPL15	mitochondrial ribosomal protein L15	5.37452	0.003364
224643_at	PRRC1	proline-rich coiled-coil 1	5.37152	0.008481
217832_at	SYNCRIP	synaptotagmin binding, cytoplasmic RNA interacting protein	5.36639	0.002889
212959_s_at	GNPTAB	N-acetylglucosamine-1-phosphate transferase, alpha and beta subunits	5.36606	0.004307
218611_at	IER5	immediate early response 5	5.36283	0.00548
208642_s_at	XRCC5	X-ray repair complementing defective repair in Chinese hamster cells 5 (double-strand-break rejoining)	5.36006	0.002444
203865_s_at	ADARB1	adenosine deaminase, RNA-specific, B1	5.35404	0.001927
201202_at	PCNA	proliferating cell nuclear antigen	5.3505	0.005138
201090_x_at	TUBA1B	tubulin, alpha 1b	5.34952	0.003236
207076_s_at	ASS1	argininosuccinate synthase 1	5.34531	0.003149
209104_s_at	NHP2	NHP2 ribonucleoprotein	5.34459	0.0025
212560_at	SORL1	sortilin-related receptor, L(DLR class) A repeats containing	5.34185	0.007428
221666_s_at	PYCARD	PYD and CARD domain containing	5.33605	0.001378
213503_x_at	ANXA2	annexin A2	5.32784	0.004997
223499_at	C1QTNF5	C1q and tumor necrosis factor related protein 5	5.32507	0.005576
213975_s_at	LYZ	lysozyme	5.32184	0.034251
201594_s_at	PPP4R1	protein phosphatase 4, regulatory subunit 1	5.3182	0.003196
201137_s_at	HLA-DPB1	major histocompatibility complex, class II, DP beta 1	5.31593	0.003886
204767_s_at	FEN1	flap structure-specific endonuclease 1	5.30543	0.001539
223361_at	ABRACL	ABRA C-terminal like	5.30118	0.007711
203397_s_at	GALNT3	UDP-N-acetyl-alpha-D-galactosamine:polypeptide N-acetylgalactosaminyltransferase 3 (GalNAc-T3)	5.30099	0.005406
202042_at	HARS	histidyl-tRNA synthetase	5.29771	0.001294
224603_at	SNHG16	small nucleolar RNA host gene 16 (non-protein coding)	5.29247	0.002053
216526_x_at	HLA-C	major histocompatibility complex, class I, C	5.29095	0.004154
200818_at	ATP5O	ATP synthase, H+ transporting, mitochondrial F1 complex, O subunit	5.29004	0.014726
208822_s_at	DAP3	death associated protein 3	5.28718	0.001946
209218_at	SQLE	squalene epoxidase	5.28464	0.004685
216295_s_at	CLTA	clathrin, light chain A	5.28258	0.004268
200745_s_at	GNB1	guanine nucleotide binding protein (G protein), beta polypeptide 1	5.27461	0.006284
225035_x_at	LOC100288778	WAS protein family homolog 1 pseudogene	5.27349	0.000601
227850_x_at	CDC42EP5	CDC42 effector protein (Rho GTPase binding) 5	5.26862	0.000659
211759_x_at	TBCB	tubulin folding cofactor B	5.26782	0.000716
233085_s_at	NABP1	nucleic acid binding protein 1	5.26168	0.008399
218356_at	FTSJ2	FtsJ RNA methyltransferase homolog 2 (E. coli)	5.26166	0.001859
201339_s_at	SCP2	sterol carrier protein 2	5.25239	0.005981
201615_x_at	CALD1	caldesmon 1	5.25156	0.00751
201286_at	SDC1	syndecan 1	5.25009	0.020614
226051_at	SELM	selenoprotein M	5.24909	0.002123
208714_at	NDUFV1	NADH dehydrogenase (ubiquinone) flavoprotein 1, 51kDa	5.24907	0.001764
212624_s_at	CHN1	chimerin 1	5.24826	0.012574
226218_at	IL7R	interleukin 7 receptor	5.24191	0.025423
202882_x_at	NOL7	nucleolar protein 7, 27kDa	5.23461	0.004296
200966_x_at	ALDOA	aldolase A, fructose-bisphosphate	5.23452	0.002074
228315_at	ZMAT3	zinc finger, matrin-type 3	5.23355	0.004611
1558678_s_at	MALAT1	metastasis associated lung adenocarcinoma transcript 1 (non-protein coding)	5.23256	0.00965
200692_s_at	HSPA9	heat shock 70kDa protein 9 (mortalin)	5.23249	0.000478
221898_at	PDPN	podoplanin	5.22647	0.003391
208835_s_at	LUC7L3	LUC7-like 3 (S. cerevisiae)	5.22033	0.010008
202672_s_at	ATF3	activating transcription factor 3	5.21964	0.018194
205499_at	SRPX2	sushi-repeat containing protein, X-linked 2	5.21115	0.007039
222616_s_at	USP16	ubiquitin specific peptidase 16	5.2074	0.001429
203453_at	SCNN1A	sodium channel, non-voltage-gated 1 alpha subunit	5.20708	0.020198
36030_at	IFFO1	intermediate filament family orphan 1	5.20578	0.002792
204050_s_at	CLTA	clathrin, light chain A	5.20574	0.002484
217838_s_at	EVL	Enah/Vasp-like	5.1998	0.000329
212558_at	SPRY1	sprouty homolog 1, antagonist of FGF signaling (Drosophila)	5.19901	0.001623
74694_s_at	RABEP2	rabaptin, RAB GTPase binding effector protein 2	5.19496	0.000265
218157_x_at	CDC42SE1	CDC42 small effector 1	5.19363	0.000531
212242_at	TUBA4A	tubulin, alpha 4a	5.1926	0.002593
212187_x_at	PTGDS	prostaglandin D2 synthase 21kDa (brain)	5.19027	0.00545
222146_s_at	TCF4	transcription factor 4	5.18943	0.002368
206245_s_at	IVNS1ABP	influenza virus NS1A binding protein	5.1883	0.004298
208850_s_at	THY1	Thy-1 cell surface antigen	5.18577	0.006064
201431_s_at	DPYSL3	dihydropyrimidinase-like 3	5.18171	0.004032
200905_x_at	HLA-E	major histocompatibility complex, class I, E	5.18027	0.00419
235911_at	MFI2	antigen p97 (melanoma associated) identified by monoclonal antibodies 133.2 and 96.5	5.17749	0.002536
201317_s_at	PSMA2	proteasome (prosome, macropain) subunit, alpha type, 2	5.17742	0.013654
211748_x_at	PTGDS	prostaglandin D2 synthase 21kDa (brain)	5.17544	0.005935
218880_at	FOSL2	FOS-like antigen 2	5.17411	0.004173
201593_s_at	ZC3H15	zinc finger CCCH-type containing 15	5.1737	0.000295
204114_at	NID2	nidogen 2 (osteonidogen)	5.1613	0.015276
1555832_s_at	KLF6	Kruppel-like factor 6	5.16127	0.007085
201371_s_at	CUL3	cullin 3	5.15861	0.005463
212185_x_at	MT2A	metallothionein 2A	5.1579	0.002249
226103_at	NEXN	nexilin (F actin binding protein)	5.15235	0.015054
210097_s_at	NOL7	nucleolar protein 7, 27kDa	5.14452	0.007551
201587_s_at	IRAK1	interleukin-1 receptor-associated kinase 1	5.14019	0.001439
208639_x_at	PDIA6	protein disulfide isomerase family A, member 6	5.14003	0.009737
217797_at	UFC1	ubiquitin-fold modifier conjugating enzyme 1	5.12993	0.00457
200691_s_at	HSPA9	heat shock 70kDa protein 9 (mortalin)	5.12918	0.008727
200701_at	NPC2	Niemann-Pick disease, type C2	5.12702	0.005337
218984_at	PUS7	pseudouridylate synthase 7 homolog (S. cerevisiae)	5.12511	0.001732
211375_s_at	ILF3	interleukin enhancer binding factor 3, 90kDa	5.12455	0.004193
210046_s_at	IDH2	isocitrate dehydrogenase 2 (NADP+), mitochondrial	5.12397	0.005045
224736_at	CCAR1	cell division cycle and apoptosis regulator 1	5.12192	0.001577
225673_at	MYADM	myeloid-associated differentiation marker	5.12148	0.004114
1558511_s_at	ESYT2	extended synaptotagmin-like protein 2	5.12	0.003648
201176_s_at	ARCN1	archain 1	5.11437	0.00373
205904_at	MICA	MHC class I polypeptide-related sequence A	5.1132	0.000722
201384_s_at	NBR1	neighbor of BRCA1 gene 1	5.11291	0.016613
52164_at	C11orf24	chromosome 11 open reading frame 24	5.11174	0.000866
217984_at	RNASET2	ribonuclease T2	5.10856	0.000844
214004_s_at	VGLL4	vestigial like 4 (Drosophila)	5.10814	0.000664
212266_s_at	SRSF5	serine/arginine-rich splicing factor 5	5.10365	0.000336
215438_x_at	GSPT1	G1 to S phase transition 1	5.09757	0.002084
203705_s_at	FZD7	frizzled family receptor 7	5.09608	0.005922
232164_s_at	EPPK1	epiplakin 1	5.09057	0.012677
201390_s_at	CSNK2B	casein kinase 2, beta polypeptide	5.08657	0.003281
229872_s_at	LOC100132999	uncharacterized LOC100132999	5.08503	0.010737
209016_s_at	KRT7	keratin 7	5.08294	0.020204
205880_at	PRKD1	protein kinase D1	5.07955	0.004936
210312_s_at	IFT20	intraflagellar transport 20 homolog (Chlamydomonas)	5.07607	0.002256
227697_at	SOCS3	suppressor of cytokine signaling 3	5.07225	0.012956
205081_at	CRIP1	cysteine-rich protein 1 (intestinal)	5.07177	0.013848
204031_s_at	PCBP2	poly(rC) binding protein 2	5.07116	0.004746
223132_s_at	TRIM8	tripartite motif containing 8	5.06943	0.000432
201804_x_at	TBCB	tubulin folding cofactor B	5.06329	0.00109
1566342_at	SOD2	superoxide dismutase 2, mitochondrial	5.06264	0.005384
217834_s_at	SYNCRIP	synaptotagmin binding, cytoplasmic RNA interacting protein	5.06055	0.005038
224637_at	OST4	oligosaccharyltransferase 4 homolog (S. cerevisiae)	5.05572	0.002587
204744_s_at	IARS	isoleucyl-tRNA synthetase	5.05499	0.002867
213513_x_at	ARPC2	actin related protein 2/3 complex, subunit 2, 34kDa	5.05372	0.002025
212775_at	OBSL1	obscurin-like 1	5.05022	0.010731
207157_s_at	GNG5	guanine nucleotide binding protein (G protein), gamma 5	5.04934	0.002385
208899_x_at	ATP6V1D	ATPase, H+ transporting, lysosomal 34kDa, V1 subunit D	5.04721	0.003038
202824_s_at	TCEB1	transcription elongation factor B (SIII), polypeptide 1 (15kDa, elongin C)	5.04702	0.009283
217958_at	TRAPPC4	trafficking protein particle complex 4	5.0393	0.003258
202753_at	PSMD6	proteasome (prosome, macropain) 26S subunit, non-ATPase, 6	5.03924	0.00395
217996_at	PHLDA1	pleckstrin homology-like domain, family A, member 1	5.03905	0.002218
218189_s_at	NANS	N-acetylneuraminic acid synthase	5.0382	0.000763
223097_at	ADPRHL2	ADP-ribosylhydrolase like 2	5.03389	0.002941
225676_s_at	DCAF13	DDB1 and CUL4 associated factor 13	5.02946	0.006544
214428_x_at	C4A	complement component 4A (Rodgers blood group)	5.02219	0.013264
204630_s_at	GOSR1	golgi SNAP receptor complex member 1	5.02111	0.002657
201445_at	CNN3	calponin 3, acidic	5.02004	0.012429
202202_s_at	LAMA4	laminin, alpha 4	5.01276	0.009514
1553768_a_at	DCBLD1	discoidin, CUB and LCCL domain containing 1	5.01251	0.008465
200000_s_at	PRPF8	pre-mRNA processing factor 8	5.01082	0.001022
1557458_s_at	SHB	Src homology 2 domain containing adaptor protein B	5.0081	0.000559
222978_at	SURF4	surfeit 4	5.00366	0.003515
212312_at	BCL2L1	BCL2-like 1	5.00016	0.00034
55093_at	CHPF2	chondroitin polymerizing factor 2	5.00009	0.000519

## Sheet: Supplementary Table S3
Supplementary Table S3 - Genes significantly upregulated in invasive breast tumor stroma (P<0.05, fold change≥5) using GSE9014 dataset
ID_REF	Gene Symbol	Gene Description	Fold Change (cancer stroma/normal stroma)	p-value
25004	SPARCL1	SPARC-like 1 (mast9, hevin)	141.44	< 1e-07
31379	COL8A2	collagen, type VIII, alpha 2	106.28	< 1e-07
8625	SFRP4	secreted frizzled-related protein 4	79	< 1e-07
40371	CILP	cartilage intermediate layer protein, nucleotide pyrophosphohydrolase	68.5	< 1e-07
14830	SMOC2	SPARC related modular calcium binding 2	66.07	< 1e-07
8194	COL11A1	collagen, type XI, alpha 1	45.48	< 1e-07
18785	COL3A1	collagen, type III, alpha 1 (Ehlers-Danlos syndrome type IV, autosomal dominant)	44.47	< 1e-07
6356	ASPN	asporin (LRR class 1)	42.1	< 1e-07
42126	MYLK	myosin, light polypeptide kinase	39.68	< 1e-07
12838	KLF2	Kruppel-like factor 2 (lung)	37.32	< 1e-07
24715	EGR2	early growth response 2 (Krox-20 homolog, Drosophila)	35.7	< 1e-07
30365	ZNF469	zinc finger protein 469	34.56	< 1e-07
38397	SULF1	sulfatase 1	33.54	< 1e-07
32728	CPXM2	carboxypeptidase X (M14 family), member 2	32.46	< 1e-07
7133	FMOD	fibromodulin	30.82	< 1e-07
6656	IFI27	interferon, alpha-inducible protein 27	30.08	< 1e-07
33222	HLA-DMB	major histocompatibility complex, class II, DM beta	29.67	< 1e-07
10249	KCNS3	potassium voltage-gated channel, delayed-rectifier, subfamily S, member 3	27.56	< 1e-07
10435	FAP	fibroblast activation protein, alpha	27.46	< 1e-07
43505	ITGB2	integrin, beta 2 (complement component 3 receptor 3 and 4 subunit)	27.37	< 1e-07
36930	C1orf162	chromosome 1 open reading frame 162	27.36	< 1e-07
4144	ZNF264	zinc finger protein 264	26.92	< 1e-07
28985	SLC8A1	solute carrier family 8 (sodium/calcium exchanger), member 1	26.55	< 1e-07
19674	F13A1	coagulation factor XIII, A1 polypeptide	26.46	< 1e-07
7333	CD34	CD34 molecule	25.42	1e-07
36387	IGF1	insulin-like growth factor 1 (somatomedin C)	25.07	3e-07
10874	PDGFRB	platelet-derived growth factor receptor, beta polypeptide	24.35	< 1e-07
4211	TMEM16A	transmembrane protein 16A	24.27	< 1e-07
29316	CFHR1	complement factor H-related 1	23.53	< 1e-07
28489	SPON1	spondin 1, extracellular matrix protein	23.5	< 1e-07
13617	LOC440607	Fc-gamma receptor I B2	23.48	< 1e-07
14029	SLCO2B1	solute carrier organic anion transporter family, member 2B1	23.29	< 1e-07
43950	COL14A1	collagen, type XIV, alpha 1 (undulin)	22.65	2e-07
42374	C16orf30	chromosome 16 open reading frame 30	22.59	< 1e-07
6985	KIF26B	kinesin family member 26B	22.37	< 1e-07
32851	CENTA2	centaurin, alpha 2	22.14	< 1e-07
9032	C1S	complement component 1, s subcomponent	21.73	< 1e-07
24539	MMP11	matrix metallopeptidase 11 (stromelysin 3)	20.61	< 1e-07
1181	PTPLB	protein tyrosine phosphatase-like (proline instead of catalytic arginine), member b	20.32	< 1e-07
17039	PLXDC1	plexin domain containing 1	19.97	< 1e-07
10825	GIMAP1	GTPase, IMAP family member 1	19.57	< 1e-07
19105	S100A8	S100 calcium binding protein A8 (calgranulin A)	19.4	1e-07
34756	SFRP2	secreted frizzled-related protein 2	19.38	< 1e-07
17919	NOX4	NADPH oxidase 4	19.23	< 1e-07
11330	MSR1	macrophage scavenger receptor 1	19.12	< 1e-07
26663	IBRDC2	IBR domain containing 2	19.05	< 1e-07
28556	CSF1R	colony stimulating factor 1 receptor, formerly McDonough feline sarcoma viral (v-fms) oncogene homolog	19.02	< 1e-07
1761	COL5A2	collagen, type V, alpha 2	18.92	< 1e-07
21020	RGS1	regulator of G-protein signalling 1	18.83	< 1e-07
17857	BHLHB5	basic helix-loop-helix domain containing, class B, 5	18.67	< 1e-07
25830	FCGR3A	Fc fragment of IgG, low affinity IIIa, receptor (CD16a)	18.45	< 1e-07
7419	CXCL12	chemokine (C-X-C motif) ligand 12 (stromal cell-derived factor 1)	18.33	< 1e-07
32566	IFI27	interferon, alpha-inducible protein 27	17.84	< 1e-07
40154	IFI27	interferon, alpha-inducible protein 27	17.59	< 1e-07
508	IFI27	interferon, alpha-inducible protein 27	17.42	< 1e-07
13333	IFI27	interferon, alpha-inducible protein 27	17.38	< 1e-07
5149	IFI27	interferon, alpha-inducible protein 27	17.37	< 1e-07
18306	IFI27	interferon, alpha-inducible protein 27	17.18	< 1e-07
31426	HLA-DQA2	major histocompatibility complex, class II, DQ alpha 2	16.96	< 1e-07
16373	IFI27	interferon, alpha-inducible protein 27	16.92	< 1e-07
25080	TBC1D8B	TBC1 domain family, member 8B (with GRAM domain)	16.88	< 1e-07
34211	RECK	reversion-inducing-cysteine-rich protein with kazal motifs	16.86	< 1e-07
13846	COL10A1	collagen, type X, alpha 1(Schmid metaphyseal chondrodysplasia)	16.78	< 1e-07
5290	IFI27	interferon, alpha-inducible protein 27	16.69	< 1e-07
7724	GRP	gastrin-releasing peptide	16.65	< 1e-07
12393	SCGB2A2	secretoglobin, family 2A, member 2	16.6	0.0003874
7079	IFI27	interferon, alpha-inducible protein 27	16.3	< 1e-07
5470	HBB	hemoglobin, beta	16.22	2.5e-06
37915	PDGFRL	platelet-derived growth factor receptor-like	16.18	< 1e-07
12912	CXCL9	chemokine (C-X-C motif) ligand 9	16.06	< 1e-07
2703	IFI27	interferon, alpha-inducible protein 27	16	< 1e-07
33030	PECAM1	platelet/endothelial cell adhesion molecule (CD31 antigen)	15.99	< 1e-07
5791	CTSK	cathepsin K (pycnodysostosis)	15.94	< 1e-07
43276	COL12A1	collagen, type XII, alpha 1	15.9	< 1e-07
36163	SPON2	spondin 2, extracellular matrix protein	15.89	< 1e-07
27545	GJB2	gap junction protein, beta 2, 26kDa (connexin 26)	15.64	< 1e-07
17359	JAK1	Janus kinase 1 (a protein tyrosine kinase)	15.61	< 1e-07
9653	CLEC7A	C-type lectin domain family 7, member A	14.81	< 1e-07
18097	ZNF292	zinc finger protein 292	14.73	< 1e-07
8103	GATM	glycine amidinotransferase (L-arginine:glycine amidinotransferase)	14.73	< 1e-07
22078	LOC153222	adult retina protein	14.54	< 1e-07
11688	CDH11	cadherin 11, type 2, OB-cadherin (osteoblast)	14.47	< 1e-07
34874	KIAA1217	KIAA1217	14.42	< 1e-07
27432	C1QA	complement component 1, q subcomponent, A chain	14.3	< 1e-07
23877	LOC222171	hypothetical protein LOC222171	14.04	< 1e-07
38337	VAV3	vav 3 oncogene	14.03	< 1e-07
4448	TBX15	T-box 15	14.01	< 1e-07
3499	HLA-DMA	major histocompatibility complex, class II, DM alpha	14	< 1e-07
37303	C1R	complement component 1, r subcomponent	13.92	< 1e-07
35991	TMEPAI	transmembrane, prostate androgen induced RNA	13.86	< 1e-07
1056	IGHG1	anti-rabies SO57 immunoglobulin heavy chain	13.78	< 1e-07
32634	LOC162073	hypothetical protein LOC162073	13.35	< 1e-07
32079	ADRA2A	adrenergic, alpha-2A-, receptor	13.27	1e-07
15913	HLA-DPB1	major histocompatibility complex, class II, DP beta 1	13.26	< 1e-07
39610	SEL1L	sel-1 suppressor of lin-12-like (C. elegans)	13.24	< 1e-07
41646	ZFHX4	zinc finger homeodomain 4	13.18	< 1e-07
32827	SOX17	SRY (sex determining region Y)-box 17	13.12	< 1e-07
1982	HTRA3	HtrA serine peptidase 3	13.12	< 1e-07
31717	COMP	cartilage oligomeric matrix protein	12.99	< 1e-07
21005	RSAD2	radical S-adenosyl methionine domain containing 2	12.97	< 1e-07
29509	C1QB	complement component 1, q subcomponent, B chain	12.93	< 1e-07
27510	TMEM125	transmembrane protein 125	12.92	< 1e-07
1443	NCF2	neutrophil cytosolic factor 2 (65kDa, chronic granulomatous disease, autosomal 2)	12.9	< 1e-07
9043	FRZB	frizzled-related protein	12.79	< 1e-07
34837	CXCL14	chemokine (C-X-C motif) ligand 14	12.72	9e-07
2767	SYNPO2	synaptopodin 2	12.68	2e-07
14601	HLA-DPA1	major histocompatibility complex, class II, DP alpha 1	12.53	< 1e-07
17660	EYA2	eyes absent homolog 2 (Drosophila)	12.52	< 1e-07
35278	CALD1	caldesmon 1	12.47	< 1e-07
36419	FNDC1	fibronectin type III domain containing 1	12.38	< 1e-07
5701	TSHZ3	teashirt family zinc finger 3	12.36	< 1e-07
21986	C1orf54	chromosome 1 open reading frame 54	12.29	< 1e-07
22067	FBLN1	fibulin 1	12.25	< 1e-07
12253	TLR2	toll-like receptor 2	12.23	< 1e-07
15179	AMPD3	adenosine monophosphate deaminase (isoform E)	12.17	< 1e-07
38923	ALOX5AP	arachidonate 5-lipoxygenase-activating protein	12.09	< 1e-07
24680	DGCR8	DiGeorge syndrome critical region gene 8	12.05	< 1e-07
35563	TYROBP	TYRO protein tyrosine kinase binding protein	11.99	< 1e-07
37585	FRY	furry homolog (Drosophila)	11.99	< 1e-07
40259	ENC1	ectodermal-neural cortex (with BTB-like domain)	11.95	< 1e-07
16294	COL3A1	collagen, type III, alpha 1 (Ehlers-Danlos syndrome type IV, autosomal dominant)	11.91	< 1e-07
38389	ZFYVE1	zinc finger, FYVE domain containing 1	11.84	< 1e-07
17071	SCGB2A1	secretoglobin, family 2A, member 1	11.78	2.3e-06
30573	XIST	X (inactive)-specific transcript	11.74	< 1e-07
39525	HLA-DRA	major histocompatibility complex, class II, DR alpha	11.74	< 1e-07
34395	TSPYL5	TSPY-like 5	11.57	< 1e-07
13032	HLA-DOA	major histocompatibility complex, class II, DO alpha	11.48	< 1e-07
42156	BNC2	basonuclin 2	11.46	< 1e-07
3915	TCF7L2	transcription factor 7-like 2 (T-cell specific, HMG-box)	11.37	< 1e-07
25281	DNALI1	dynein, axonemal, light intermediate polypeptide 1	11.24	< 1e-07
12377	RFP2	ret finger protein 2	11.18	< 1e-07
43235	HOXB4	homeobox B4	11.16	< 1e-07
18484	B2M	beta-2-microglobulin	11.12	< 1e-07
5473	CFH	complement factor H	11.06	< 1e-07
17309	IGHG1	anti-rabies SO57 immunoglobulin heavy chain	11.03	< 1e-07
33909	COX7A1	cytochrome c oxidase subunit VIIa polypeptide 1 (muscle)	10.98	< 1e-07
42392	MGC24103	hypothetical protein MGC24103	10.97	4e-07
37304	IGSF6	immunoglobulin superfamily, member 6	10.94	< 1e-07
29576	RASAL2	RAS protein activator like 2	10.93	< 1e-07
20688	SLC7A7	solute carrier family 7 (cationic amino acid transporter, y+ system), member 7	10.84	< 1e-07
35679	PTPLAD2	protein tyrosine phosphatase-like A domain containing 2	10.83	< 1e-07
18973	IRX3	iroquois homeobox protein 3	10.81	< 1e-07
19354	KCNJ2	potassium inwardly-rectifying channel, subfamily J, member 2	10.79	< 1e-07
6827	PTPRE	protein tyrosine phosphatase, receptor type, E	10.74	< 1e-07
32706	MMP19	matrix metallopeptidase 19	10.58	< 1e-07
8510	FLJ33641	hypothetical protein FLJ33641	10.48	< 1e-07
777	DCN	decorin	10.46	< 1e-07
19219	DDEF1IT1	DDEF1 intronic transcript 1	10.44	< 1e-07
3369	PRICKLE1	prickle-like 1 (Drosophila)	10.41	< 1e-07
14025	AR	androgen receptor (dihydrotestosterone receptor; testicular feminization; spinal and bulbar muscular atrophy; Kennedy disease)	10.34	< 1e-07
29204	DKFZp586C0721	hypothetical protein DKFZp586C0721	10.31	2.9e-06
4928	HOXB2	homeobox B2	10.29	< 1e-07
2331	C10orf116	chromosome 10 open reading frame 116	10.2	6e-07
35034	ATP5J	ATP synthase, H+ transporting, mitochondrial F0 complex, subunit F6	10.19	2e-07
33047	RAI2	retinoic acid induced 2	10.12	< 1e-07
29765	BIK	BCL2-interacting killer (apoptosis-inducing)	10.06	< 1e-07
9135	DACT1	dapper, antagonist of beta-catenin, homolog 1 (Xenopus laevis)	9.92	< 1e-07
24307	PARP14	poly (ADP-ribose) polymerase family, member 14	9.91	1e-07
19626	EFHD1	EF-hand domain family, member D1	9.86	< 1e-07
40238	GLIS3	GLIS family zinc finger 3	9.84	< 1e-07
35967	PLXDC2	plexin domain containing 2	9.74	< 1e-07
7525	MXRA8	matrix-remodelling associated 8	9.72	< 1e-07
14822	VWF	von Willebrand factor	9.7	4e-07
11094	NEO1	neogenin homolog 1 (chicken)	9.63	< 1e-07
19791	LMCD1	LIM and cysteine-rich domains 1	9.61	< 1e-07
41781	EFEMP1	EGF-containing fibulin-like extracellular matrix protein 1	9.6	1e-07
36970	CCL18	chemokine (C-C motif) ligand 18 (pulmonary and activation-regulated)	9.6	8e-07
36205	CLEC4A	C-type lectin domain family 4, member A	9.52	< 1e-07
29322	ARHGAP24	Rho GTPase activating protein 24	9.51	1e-07
11940	HLA-DRB5	major histocompatibility complex, class II, DR beta 5	9.5	< 1e-07
4847	DYRK2	dual-specificity tyrosine-(Y)-phosphorylation regulated kinase 2	9.45	< 1e-07
29592	HIST1H4B	histone 1, H4b	9.43	< 1e-07
8344	IL10RA	interleukin 10 receptor, alpha	9.42	< 1e-07
42055	CCR5	chemokine (C-C motif) receptor 5	9.42	< 1e-07
25403	CTSF	cathepsin F	9.4	< 1e-07
18158	CCDC3	coiled-coil domain containing 3	9.38	< 1e-07
13379	ESAM	endothelial cell adhesion molecule	9.37	3e-07
8391	AQP1	aquaporin 1 (Colton blood group)	9.36	2e-07
15448	GIMAP4	GTPase, IMAP family member 4	9.17	4e-07
9205	KIAA1324	KIAA1324	9.14	< 1e-07
28283	BSPRY	B-box and SPRY domain containing	9.14	< 1e-07
4543	PCSK5	proprotein convertase subtilisin/kexin type 5	9.11	2e-07
21652	C20orf103	chromosome 20 open reading frame 103	9.09	< 1e-07
27479	EMCN	endomucin	9.04	5e-07
26261	HIST1H4C	histone 1, H4c	9.03	< 1e-07
23240	ANKRD35	ankyrin repeat domain 35	8.99	< 1e-07
11556	WNT2	wingless-type MMTV integration site family member 2	8.89	1e-07
10465	CYP1B1	cytochrome P450, family 1, subfamily B, polypeptide 1	8.89	< 1e-07
10656	GALNT3	UDP-N-acetyl-alpha-D-galactosamine:polypeptide N-acetylgalactosaminyltransferase 3 (GalNAc-T3)	8.84	1.7e-06
11375	COL1A1	collagen, type I, alpha 1	8.84	< 1e-07
18857	RASSF2	Ras association (RalGDS/AF-6) domain family 2	8.78	< 1e-07
43347	RAB11FIP2	RAB11 family interacting protein 2 (class I)	8.78	< 1e-07
44135	SLC9A9	solute carrier family 9 (sodium/hydrogen exchanger), member 9	8.75	< 1e-07
4473	LIPA	lipase A, lysosomal acid, cholesterol esterase (Wolman disease)	8.75	< 1e-07
32924	RASSF4	Ras association (RalGDS/AF-6) domain family 4	8.74	< 1e-07
13083	HMOX1	heme oxygenase (decycling) 1	8.74	< 1e-07
15808	RGS16	regulator of G-protein signalling 16	8.72	< 1e-07
24039	CBX7	chromobox homolog 7	8.71	< 1e-07
40716	AMICA1	adhesion molecule, interacts with CXADR antigen 1	8.66	< 1e-07
24979	PMP22	peripheral myelin protein 22	8.63	< 1e-07
41687	2015-03-01	membrane-associated ring finger (C3HC4) 1	8.62	< 1e-07
41382	WDFY4	WDFY family member 4	8.6	< 1e-07
1534	MAP9	microtubule-associated protein 9	8.54	< 1e-07
21827	ADAMTS4	ADAM metallopeptidase with thrombospondin type 1 motif, 4	8.53	< 1e-07
36360	PIP	prolactin-induced protein	8.5	0.0012912
12779	KCND2	potassium voltage-gated channel, Shal-related subfamily, member 2	8.49	< 1e-07
31297	FLJ14213	hypothetical protein FLJ14213	8.48	< 1e-07
16288	HOOK3	hook homolog 3 (Drosophila)	8.44	< 1e-07
24855	NFIB	nuclear factor I/B	8.42	3e-07
27856	MGC15476	thymus expressed gene 3-like	8.41	< 1e-07
11181	CENTA2	centaurin, alpha 2	8.41	< 1e-07
28773	HLA-DQA1	major histocompatibility complex, class II, DQ alpha 1	8.37	< 1e-07
12230	RGS5	regulator of G-protein signalling 5	8.33	2e-06
12931	HEYL	hairy/enhancer-of-split related with YRPW motif-like	8.26	2e-07
29886	TMEM76	transmembrane protein 76	8.22	< 1e-07
14009	GZMA	granzyme A (granzyme 1, cytotoxic T-lymphocyte-associated serine esterase 3)	8.16	2e-07
34045	CLDN5	claudin 5 (transmembrane protein deleted in velocardiofacial syndrome)	8.14	1.02e-05
15041	MYADM	myeloid-associated differentiation marker	8.05	< 1e-07
28132	WISP1	WNT1 inducible signaling pathway protein 1	7.99	< 1e-07
6275	MYO1B	myosin IB	7.95	< 1e-07
16401	FRZB	frizzled-related protein	7.94	4e-07
38619	TLR7	toll-like receptor 7	7.93	< 1e-07
18216	MX1	myxovirus (influenza virus) resistance 1, interferon-inducible protein p78 (mouse)	7.92	< 1e-07
1108	LFNG	lunatic fringe homolog (Drosophila)	7.92	< 1e-07
8270	SAMD9L	sterile alpha motif domain containing 9-like	7.91	< 1e-07
1934	IGFBP5	insulin-like growth factor binding protein 5	7.91	< 1e-07
5714	ITIH5	inter-alpha (globulin) inhibitor H5	7.9	1.25e-05
6868	OGN	osteoglycin (osteoinductive factor, mimecan)	7.87	5e-06
9716	GADD45B	growth arrest and DNA-damage-inducible, beta	7.84	< 1e-07
30338	MAFB	v-maf musculoaponeurotic fibrosarcoma oncogene homolog B (avian)	7.7	< 1e-07
42912	ARHGAP1	Rho GTPase activating protein 1	7.69	< 1e-07
12621	ISGF3G	interferon-stimulated transcription factor 3, gamma 48kDa	7.67	< 1e-07
40247	TEK	TEK tyrosine kinase, endothelial (venous malformations, multiple cutaneous and mucosal)	7.62	5.4e-06
19222	COL8A1	collagen, type VIII, alpha 1	7.61	< 1e-07
29181	PALLD	palladin, cytoskeletal associated protein	7.51	< 1e-07
25727	FLJ13197	hypothetical protein FLJ13197	7.5	1.67e-05
28501	EDIL3	EGF-like repeats and discoidin I-like domains 3	7.49	3.5e-06
36075	HTRA1	HtrA serine peptidase 1	7.43	< 1e-07
2456	SH3RF1	SH3 domain containing ring finger 1	7.42	< 1e-07
39452	NTN1	netrin 1	7.37	1.77e-05
31280	MFAP5	microfibrillar associated protein 5	7.37	< 1e-07
22990	INPP5D	inositol polyphosphate-5-phosphatase, 145kDa	7.36	< 1e-07
41628	RBMS3	RNA binding motif, single stranded interacting protein	7.35	1e-07
37176	PPIC	peptidylprolyl isomerase C (cyclophilin C)	7.34	< 1e-07
20676	DUSP1	dual specificity phosphatase 1	7.34	1.9e-06
20474	EMX2OS	empty spiracles homolog 2 (Drosophila) opposite strand	7.27	4.26e-05
32512	EMX2	empty spiracles homolog 2 (Drosophila)	7.25	1.6e-06
8445	TMEM159	transmembrane protein 159	7.24	< 1e-07
26317	TAF2	TAF2 RNA polymerase II, TATA box binding protein (TBP)-associated factor, 150kDa	7.24	< 1e-07
5937	CXCL12	chemokine (C-X-C motif) ligand 12 (stromal cell-derived factor 1)	7.24	5.7e-06
15717	CNIH3	cornichon homolog 3 (Drosophila)	7.23	1e-07
23387	C5orf21	chromosome 5 open reading frame 21	7.22	1.4e-06
7787	KCNMB1	potassium large conductance calcium-activated channel, subfamily M, beta member 1	7.2	4e-07
18805	HLA-DQB1	major histocompatibility complex, class II, DQ beta 1	7.2	< 1e-07
5682	RHOBTB1	Rho-related BTB domain containing 1	7.19	< 1e-07
22278	SAA1	serum amyloid A1	7.18	0.0002468
42260	ANTXR1	anthrax toxin receptor 1	7.18	< 1e-07
6706	HIST1H4L	histone 1, H4l	7.16	< 1e-07
29258	TNFAIP2	tumor necrosis factor, alpha-induced protein 2	7.15	< 1e-07
29916	CMTM6	CKLF-like MARVEL transmembrane domain containing 6	7.15	< 1e-07
16664	PRND	prion protein 2 (dublet)	7.14	3e-07
38929	CXCR4	chemokine (C-X-C motif) receptor 4	7.12	< 1e-07
39992	AKAP13	A kinase (PRKA) anchor protein 13	7.12	< 1e-07
5969	ZDHHC21	zinc finger, DHHC-type containing 21	7.06	< 1e-07
35864	RNASEL	ribonuclease L (2',5'-oligoisoadenylate synthetase-dependent)	7.06	< 1e-07
39775	ARL2BP	ADP-ribosylation factor-like 2 binding protein	7.04	< 1e-07
36276	KARCA1	kelch/ankyrin repeat containing cyclin A1 interacting protein	7.01	< 1e-07
11170	TBL1XR1	transducin (beta)-like 1X-linked receptor 1	6.99	< 1e-07
19821	CUGBP2	CUG triplet repeat, RNA binding protein 2	6.97	< 1e-07
42344	AMDD	amidase domain containing	6.96	< 1e-07
42103	MICALCL	MICAL C-terminal like	6.95	2e-07
22827	RTP4	receptor transporter protein 4	6.94	< 1e-07
39556	HNT	neurotrimin	6.91	< 1e-07
12750	SLAMF8	SLAM family member 8	6.9	< 1e-07
19709	NUAK1	NUAK family, SNF1-like kinase, 1	6.89	< 1e-07
27302	C4orf18	chromosome 4 open reading frame 18	6.88	< 1e-07
6360	MPEG1	macrophage expressed gene 1	6.86	< 1e-07
31143	CCL4	chemokine (C-C motif) ligand 4	6.81	< 1e-07
22345	EFHA2	EF-hand domain family, member A2	6.8	3.78e-05
40126	C15orf48	chromosome 15 open reading frame 48	6.8	< 1e-07
22183	PPIC	peptidylprolyl isomerase C (cyclophilin C)	6.79	< 1e-07
5683	HVCN1	hydrogen voltage-gated channel 1	6.78	< 1e-07
1294	LPP	LIM domain containing preferred translocation partner in lipoma	6.71	4e-07
15256	SCARNA17	small Cajal body-specific RNA 17	6.7	5.1e-06
31281	CGNL1	cingulin-like 1	6.7	< 1e-07
9451	TNRC6B	trinucleotide repeat containing 6B	6.67	3.3e-06
3267	PAPOLA	poly(A) polymerase alpha	6.66	< 1e-07
28430	MGC16384	hypothetical protein MGC16384	6.63	2.6e-06
26382	C10orf10	chromosome 10 open reading frame 10	6.63	4e-07
38409	RALBP1	ralA binding protein 1	6.61	< 1e-07
35446	TRPS1	trichorhinophalangeal syndrome I	6.59	< 1e-07
35846	PSCD1	pleckstrin homology, Sec7 and coiled-coil domains 1(cytohesin 1)	6.58	< 1e-07
28528	ITGAX	integrin, alpha X (complement component 3 receptor 4 subunit)	6.58	< 1e-07
18506	LHFP	lipoma HMGIC fusion partner	6.56	4e-07
29445	OLFML2B	olfactomedin-like 2B	6.53	< 1e-07
5924	CLEC14A	C-type lectin domain family 14, member A	6.52	2.5e-06
42492	2015-03-06	membrane-associated ring finger (C3HC4) 6	6.5	< 1e-07
27586	NDUFC2	NADH dehydrogenase (ubiquinone) 1, subcomplex unknown, 2, 14.5kDa	6.48	< 1e-07
11049	CCL8	chemokine (C-C motif) ligand 8	6.48	1e-07
26152	CMTM8	CKLF-like MARVEL transmembrane domain containing 8	6.45	< 1e-07
21842	ATP9A	ATPase, Class II, type 9A	6.45	< 1e-07
4416	SMAD1	SMAD, mothers against DPP homolog 1 (Drosophila)	6.44	< 1e-07
42257	LST1	leukocyte specific transcript 1	6.44	< 1e-07
35711	CALD1	caldesmon 1	6.44	< 1e-07
42242	MBP	myelin basic protein	6.43	< 1e-07
26662	FAM26B	family with sequence similarity 26, member B	6.43	< 1e-07
7697	PDZK1IP1	PDZK1 interacting protein 1	6.41	9e-07
526	CABIN1	calcineurin binding protein 1	6.41	5e-07
1893	AMPD3	adenosine monophosphate deaminase (isoform E)	6.41	< 1e-07
18457	LTF	lactotransferrin	6.4	0.000452
42208	GIMAP5	GTPase, IMAP family member 5	6.4	1.87e-05
32618	TFF3	trefoil factor 3 (intestinal)	6.39	9.9e-06
20990	TSPAN5	tetraspanin 5	6.37	1.2e-06
44030	SPOP	speckle-type POZ protein	6.36	< 1e-07
38482	CDC40	cell division cycle 40 homolog (S. cerevisiae)	6.36	< 1e-07
35601	FCER1G	Fc fragment of IgE, high affinity I, receptor for; gamma polypeptide	6.35	< 1e-07
11783	CTSZ	cathepsin Z	6.35	< 1e-07
8133	BCL6B	B-cell CLL/lymphoma 6, member B (zinc finger protein)	6.34	7.1e-06
12438	KIAA1109	KIAA1109	6.32	< 1e-07
9386	B3GALT4	UDP-Gal:betaGlcNAc beta 1,3-galactosyltransferase, polypeptide 4	6.32	< 1e-07
36093	DDR1	discoidin domain receptor family, member 1	6.31	< 1e-07
40824	GALNAC4S-6ST	B cell RAG associated protein	6.29	< 1e-07
18827	KIAA1913	KIAA1913	6.27	< 1e-07
7940	AFAP	actin filament associated protein	6.26	< 1e-07
3089	ZNF561	zinc finger protein 561	6.25	< 1e-07
4949	CD2	CD2 molecule	6.2	< 1e-07
19061	HAVCR2	hepatitis A virus cellular receptor 2	6.19	< 1e-07
31419	PTGIS	prostaglandin I2 (prostacyclin) synthase	6.16	1.5e-06
22822	MS4A6A	membrane-spanning 4-domains, subfamily A, member 6A	6.15	4.3e-06
19209	FLJ22662	hypothetical protein FLJ22662	6.14	< 1e-07
2985	BNC2	basonuclin 2	6.14	< 1e-07
20327	KIAA0892	KIAA0892	6.13	< 1e-07
26327	PLEK	pleckstrin	6.12	< 1e-07
27020	MYLK	myosin, light polypeptide kinase	6.12	< 1e-07
8946	HLA-DPB2	major histocompatibility complex, class II, DP beta 2 (pseudogene)	6.12	< 1e-07
9491	ARRDC4	arrestin domain containing 4	6.1	< 1e-07
27621	PEX11B	peroxisomal biogenesis factor 11B	6.07	< 1e-07
39116	LAYN	layilin	6.06	< 1e-07
34726	COL4A3BP	collagen, type IV, alpha 3 (Goodpasture antigen) binding protein	6.05	< 1e-07
42144	HLA-DRB4	major histocompatibility complex, class II, DR beta 4	6.02	2e-07
23250	ZNF234	zinc finger protein 234	6.01	1e-07
32320	RASL11B	RAS-like, family 11, member B	6.01	< 1e-07
33581	IL4I1	interleukin 4 induced 1	6.01	< 1e-07
26639	ERBB2	v-erb-b2 erythroblastic leukemia viral oncogene homolog 2, neuro/glioblastoma derived oncogene homolog (avian)	6	< 1e-07
1103	HLA-DQA1	major histocompatibility complex, class II, DQ alpha 1	5.99	2e-07
36361	C1orf186	chromosome 1 open reading frame 186	5.96	< 1e-07
3043	THBS2	thrombospondin 2	5.94	< 1e-07
31622	NR4A2	nuclear receptor subfamily 4, group A, member 2	5.93	6.39e-05
27619	YTHDC2	YTH domain containing 2	5.92	6e-07
18678	PDGFA	platelet-derived growth factor alpha polypeptide	5.92	< 1e-07
26976	COL1A2	collagen, type I, alpha 2	5.92	< 1e-07
39931	CAMK1D	calcium/calmodulin-dependent protein kinase ID	5.91	< 1e-07
13907	IL7R	interleukin 7 receptor	5.9	< 1e-07
5193	FLJ45557	hypothetical protein LOC642938	5.88	< 1e-07
37663	WDFY3	WD repeat and FYVE domain containing 3	5.86	1.05e-05
2679	FCGBP	Fc fragment of IgG binding protein	5.86	7.1e-06
28716	BIRC4BP	XIAP associated factor-1	5.86	< 1e-07
40362	VSIG4	V-set and immunoglobulin domain containing 4	5.85	< 1e-07
20447	CD8A	CD8a molecule	5.84	1e-07
25113	LILRB2	leukocyte immunoglobulin-like receptor, subfamily B (with TM and ITIM domains), member 2	5.83	< 1e-07
37467	ZNF587	zinc finger protein 587	5.82	< 1e-07
40407	THSD4	thrombospondin, type I, domain containing 4	5.78	6e-07
37359	TLN2	talin 2	5.77	4.23e-05
24414	MGP	matrix Gla protein	5.76	1.07e-05
13757	LATS2	LATS, large tumor suppressor, homolog 2 (Drosophila)	5.75	< 1e-07
1376	HLA-DRB5	major histocompatibility complex, class II, DR beta 5	5.75	< 1e-07
35950	PLEKHA1	pleckstrin homology domain containing, family A (phosphoinositide binding specific) member 1	5.74	< 1e-07
20052	MGC26733	hypothetical protein MGC26733	5.74	< 1e-07
7859	IL13RA1	interleukin 13 receptor, alpha 1	5.74	< 1e-07
29488	TMEM25	transmembrane protein 25	5.73	< 1e-07
22012	RSPO3	R-spondin 3 homolog (Xenopus laevis)	5.73	< 1e-07
33663	TMEM51	transmembrane protein 51	5.72	< 1e-07
42118	AMY1C	amylase, alpha 1C; salivary	5.72	4.98e-05
41076	MESDC1	mesoderm development candidate 1	5.69	< 1e-07
23416	SLITRK6	SLIT and NTRK-like family, member 6	5.68	7.4e-06
26153	SIRPA	signal-regulatory protein alpha	5.68	< 1e-07
724	GFPT2	glutamine-fructose-6-phosphate transaminase 2	5.67	< 1e-07
6151	KLF6	Kruppel-like factor 6	5.66	2e-07
40502	PLEKHG3	pleckstrin homology domain containing, family G (with RhoGef domain) member 3	5.65	< 1e-07
3664	DACH1	dachshund homolog 1 (Drosophila)	5.6	3.05e-05
30278	TSPAN9	tetraspanin 9	5.58	< 1e-07
3467	FKBP9	FK506 binding protein 9, 63 kDa	5.58	< 1e-07
1209	SELM	selenoprotein M	5.57	< 1e-07
39297	RAB3D	RAB3D, member RAS oncogene family	5.57	< 1e-07
28102	APBB1IP	amyloid beta (A4) precursor protein-binding, family B, member 1 interacting protein	5.56	3e-07
40449	SORCS2	sortilin-related VPS10 domain containing receptor 2	5.55	4.9e-06
3585	CMKOR1	chemokine orphan receptor 1	5.55	< 1e-07
25164	CDKL5	cyclin-dependent kinase-like 5	5.55	< 1e-07
9201	SAMD9	sterile alpha motif domain containing 9	5.54	< 1e-07
28852	PLN	phospholamban	5.54	1.25e-05
6024	FGF18	fibroblast growth factor 18	5.54	8.9e-06
39417	C12orf46	chromosome 12 open reading frame 46	5.54	1e-07
38865	B3GALT4	UDP-Gal:betaGlcNAc beta 1,3-galactosyltransferase, polypeptide 4	5.53	< 1e-07
26067	SCGB1D2	secretoglobin, family 1D, member 2	5.52	0.0002936
20995	OVOL2	ovo-like 2 (Drosophila)	5.52	< 1e-07
16552	MARCKS	myristoylated alanine-rich protein kinase C substrate	5.52	< 1e-07
9931	WASPIP	Wiskott-Aldrich syndrome protein interacting protein	5.51	< 1e-07
35344	ZBTB43	zinc finger and BTB domain containing 43	5.5	< 1e-07
16858	MNDA	myeloid cell nuclear differentiation antigen	5.49	1e-07
17957	ALDH2	aldehyde dehydrogenase 2 family (mitochondrial)	5.49	< 1e-07
2923	RNASE1	ribonuclease, RNase A family, 1 (pancreatic)	5.48	3e-07
34324	HERPUD1	homocysteine-inducible, endoplasmic reticulum stress-inducible, ubiquitin-like domain member 1	5.47	< 1e-07
19167	IL1B	interleukin 1, beta	5.45	< 1e-07
2533	CMTM3	CKLF-like MARVEL transmembrane domain containing 3	5.42	< 1e-07
15962	RNF2	ring finger protein 2	5.36	< 1e-07
37716	RBM12B	RNA binding motif protein 12B	5.36	< 1e-07
37545	ARID4B	AT rich interactive domain 4B (RBP1- like)	5.36	< 1e-07
4291	ANGPT2	angiopoietin 2	5.34	1.25e-05
27905	RAB7B	RAB7B, member RAS oncogene family	5.33	1e-07
27201	PREX1	phosphatidylinositol 3,4,5-trisphosphate-dependent RAC exchanger 1	5.33	< 1e-07
3797	DDX58	DEAD (Asp-Glu-Ala-Asp) box polypeptide 58	5.33	< 1e-07
31237	MALL	mal, T-cell differentiation protein-like	5.32	9.1e-06
25215	LMO7	LIM domain 7	5.32	< 1e-07
37000	COMP	cartilage oligomeric matrix protein	5.31	1.2e-06
20387	CLEC3B	C-type lectin domain family 3, member B	5.31	3.16e-05
20227	SCGB1D1	secretoglobin, family 1D, member 1	5.3	0.0004672
34311	SH3PXD2A	SH3 and PX domains 2A	5.28	< 1e-07
20678	RAPH1	Ras association (RalGDS/AF-6) and pleckstrin homology domains 1	5.28	2.8e-06
28777	EPN3	epsin 3	5.28	7e-07
5824	DCUN1D1	DCN1, defective in cullin neddylation 1, domain containing 1 (S. cerevisiae)	5.28	< 1e-07
32142	LPGAT1	lysophosphatidylglycerol acyltransferase 1	5.26	< 1e-07
39870	WWC2	WW, C2 and coiled-coil domain containing 2	5.25	< 1e-07
25755	LOC645238	hypothetical protein LOC645238	5.25	3e-07
33672	DGCR2	DiGeorge syndrome critical region gene 2	5.24	< 1e-07
39260	EXOC5	exocyst complex component 5	5.23	1e-07
40072	CD48	CD48 molecule	5.23	5e-06
17887	C22orf9	chromosome 22 open reading frame 9	5.23	< 1e-07
21085	ECSM2	endothelial cell-specific molecule 2	5.22	4.23e-05
37655	CDCP1	CUB domain containing protein 1	5.21	< 1e-07
23800	CALD1	caldesmon 1	5.2	< 1e-07
15411	SRPX2	sushi-repeat-containing protein, X-linked 2	5.19	< 1e-07
37033	GBP5	guanylate binding protein 5	5.19	3.86e-05
36747	PLA2G7	phospholipase A2, group VII (platelet-activating factor acetylhydrolase, plasma)	5.17	1.53e-05
39616	TNFAIP6	tumor necrosis factor, alpha-induced protein 6	5.16	2e-07
2728	SIGLECP3	sialic acid binding Ig-like lectin, pseudogene 3	5.16	3.57e-05
502	FAM79B	family with sequence similarity 79, member B	5.16	4.4e-06
2647	ZBTB20	zinc finger and BTB domain containing 20	5.15	1.7e-06
27345	POLR3E	polymerase (RNA) III (DNA directed) polypeptide E (80kD)	5.14	< 1e-07
16686	LOC285535	hypothetical protein LOC285535	5.13	< 1e-07
38724	GLIS3	GLIS family zinc finger 3	5.13	< 1e-07
39521	CYP4Z1	cytochrome P450, family 4, subfamily Z, polypeptide 1	5.13	4.17e-05
5055	ABCA6	ATP-binding cassette, sub-family A (ABC1), member 6	5.12	6.08e-05
11312	NOTCH4	Notch homolog 4 (Drosophila)	5.11	1e-07
19570	ZNF436	zinc finger protein 436	5.09	1e-07
18859	PPP3CC	protein phosphatase 3 (formerly 2B), catalytic subunit, gamma isoform (calcineurin A gamma)	5.09	< 1e-07
16465	FAM101A	family with sequence similarity 101, member A	5.09	2e-07
41947	MYO1F	myosin IF	5.08	< 1e-07
10711	MTL5	metallothionein-like 5, testis-specific (tesmin)	5.08	7.5e-06
42258	LOC644276	similar to splicing coactivator subunit SRm300	5.08	1e-07
20988	NFIA	nuclear factor I/A	5.06	1e-07
41621	CH25H	cholesterol 25-hydroxylase	5.06	4.34e-05
32776	C11orf1	chromosome 11 open reading frame 1	5.06	3e-07
36698	HIF3A	hypoxia inducible factor 3, alpha subunit	5.05	5e-07
1327	ZNF683	zinc finger protein 683	5.04	< 1e-07
14865	ZC3H12A	zinc finger CCCH-type containing 12A	5.04	< 1e-07
43824	TSEN34	tRNA splicing endonuclease 34 homolog (S. cerevisiae)	5.04	< 1e-07
28388	GIT2	G protein-coupled receptor kinase interactor 2	5.04	< 1e-07
37040	COL5A1	collagen, type V, alpha 1	5.04	< 1e-07
30312	BMPR2	bone morphogenetic protein receptor, type II (serine/threonine kinase)	5.04	< 1e-07
25894	FPR1	formyl peptide receptor 1	5.03	< 1e-07
17339	BRD1	bromodomain containing 1	5.03	< 1e-07
15609	TNN	tenascin N	5.02	4.03e-05
32046	TES	testis derived transcript (3 LIM domains)	5.02	< 1e-07
21618	MAB21L1	mab-21-like 1 (C. elegans)	5.02	< 1e-07
22501	DPP10	dipeptidyl-peptidase 10	5.02	1e-06
22583	DAZAP2	DAZ associated protein 2	5.02	< 1e-07
1006	ZNF644	zinc finger protein 644	5.01	< 1e-07
43534	GNAO1	guanine nucleotide binding protein (G protein), alpha activating activity polypeptide O	5	2e-07
